# Supplementary material for: Molecular characterization of breast and lung tumors by integration of multiple data types with functional sparse-factor analysis
Source: PLoS Comput Biol. 2018 Oct 31;14(10):e1006520. doi: 10.1371/journal.pcbi.1006520 (PMC6231682; doi:10.1371/journal.pcbi.1006520)
Supplement: S1 Table — (XLSX) [file pcbi.1006520.s001.xlsx]

## Sheet: rnaseq_ER
Gene	funcSFA Coefficient	OLS Coefficient	p
SCGB2A2|4250	0.384528	1.28885	0
LTF|4057	-0.0773288	-0.231663	0.470528
PGR|5241	0.716613	1.49972	0
PEG10|23089	-0.0452233	-0.133514	1
SCUBE2|57758	0.727582	1.70833	0
BMPR1B|658	0.538731	1.15673	0
NAT1|9	0.703703	1.38561	0
GFRA1|2674	0.691347	1.88336	0
SLC7A2|6542	0.58452	1.27578	0
CEACAM6|4680	0.327539	0.723176	2.4784e-39
PIP|5304	0.382335	0.844381	0
STC2|8614	0.58707	1.10453	0
SFRP1|6422	-0.383295	-0.77585	0
KRT5|3852	-0.253549	-0.597023	1.89334e-29
TFF1|7031	0.71196	1.62557	0
KRT15|3866	-0.069181	-0.147506	1
MUC5B|727897	-0.161732	-0.303418	4.846e-06
LRP2|4036	0.44067	0.852619	0
FADS2|9415	-0.187968	-0.313767	2.34634e-08
TFF3|7033	0.676627	1.79664	0
APOD|347	0.0882371	0.210082	0.137501
CYP2B7P1|1556	0.707449	1.21501	0
VTCN1|79679	-0.0889124	-0.2028	0.0454431
LOC96610|96610	-0.355571	-0.656417	0
IGJ|3512	-0.116003	-0.252432	2.32182e-06
NPY1R|4886	0.462046	0.881823	0
COL11A1|1301	0	0.0156516	1
KRT17|3872	-0.257008	-0.542767	3.9102e-35
EEF1A2|1917	0.508202	0.974321	0
CXCL14|9547	0.318771	0.640246	1.137e-26
RPL9|6133	0.078859	0.125219	1
ADAM6|8755	-0.260679	-0.485425	2.88648e-26
PPP1R1B|84152	-0.213864	-0.398328	2.04476e-14
SLC40A1|30061	0.354894	0.582852	0
GREB1|9687	0.727708	1.25198	0
ESR1|2099	0.845179	2.15154	0
MAOB|4129	0.185638	0.341089	1.34529e-10
AGR2|10551	0.691184	1.89102	0
MAPT|4137	0.724143	1.31675	0
WFDC2|10406	0.248611	0.472568	2.12842e-17
AFF3|3899	0.744077	1.43989	0
CXCL9|4283	-0.187348	-0.331831	1.33858e-23
IL6ST|3572	0.538485	0.94546	0
TFAP2B|7021	0.114143	0.193129	0.000111167
SERPINA5|5104	0.613385	1.02625	0
ALDH3B2|222	0.146477	0.259123	1.90605e-05
IFI6|2537	0.113587	0.205675	5.28473e-08
NTN4|59277	0.402199	0.620801	0
TSPAN1|10103	0.580652	1.00221	0
MGP|4256	0.037923	0.0886381	1
PTPRT|11122	0.62304	0.91673	0
CFB|629	0.355724	0.642247	0
SLC39A6|25800	0.707351	0.947536	0
NKAIN1|79570	0.606361	0.802211	0
SERPINA3|12	0.369734	0.648518	2.45737e-39
KRT14|3861	-0.0928358	-0.206258	0.000585298
SPP1|6696	-0.114898	-0.181572	0.0072508
SCGB1D2|10647	0.393838	0.579453	0
RET|5979	0.581616	0.908223	0
CILP|8483	0.185024	0.326587	2.78635e-20
DHRS2|10202	0.408039	0.561579	0
SUSD3|203328	0.688917	0.966742	0
C4A|720	0.458317	0.74864	0
PROM1|8842	-0.358467	-0.514338	0
CYP4X1|260293	0.381406	0.535412	1.68156e-44
S100P|6286	0	0.0274741	1
ASPN|54829	0.214648	0.325882	1.10142e-42
MX1|4599	0.0196003	0.0735393	1
CLSTN2|64084	0.706907	1.0917	0
IFI27|3429	0.0418219	0.104097	0.965414
CP|1356	-0.21017	-0.324702	1.06299e-13
CACNG4|27092	0.534733	1.0074	0
GSTM3|2947	0.477494	0.695829	0
CD36|948	0.0664923	0.124078	1
COL14A1|7373	0.1492	0.219349	5.24072e-21
COL10A1|1300	0.18689	0.314374	2.37191e-40
MMP11|4320	0.108499	0.180661	2.46881e-08
GABRP|2568	-0.386231	-0.59987	0
ELOVL2|54898	0.536941	0.629953	0
FOS|2353	0.121111	0.188182	0.00040933
SEC14L2|23541	0.433101	0.565498	0
SYT13|57586	0.343291	0.483094	2.57427e-27
ZNF238|10472	0.124703	0.209319	2.86897e-05
KCNE4|23704	0.519932	0.707926	0
ISG15|9636	0.0959261	0.172063	5.90054e-10
STEAP4|79689	0.168984	0.250532	1.93001e-08
LRRC15|131578	0.0493989	0.101238	0.000273638
ABAT|18	0.725843	0.984062	0
HSPB8|26353	0.42107	0.550103	0
KRT7|3855	-0.387362	-0.732588	0
KRT23|25984	-0.13487	-0.19674	3.96916e-06
THSD4|79875	0.803173	1.26306	0
ELN|2006	0.0136236	0.0472851	1
DNAJC12|56521	0.720453	0.913173	0
MUC1|4582	0.287814	0.480237	2.17678e-31
AQP3|360	0	0.00560112	1
EHF|26298	-0.0714048	-0.13623	0.695345
ASS1|445	-0.382525	-0.514759	1.12473e-39
C8orf4|56892	0.302179	0.406183	1.35357e-22
COMP|1311	0.133386	0.232186	1.91554e-07
GSTP1|2950	-0.542164	-0.670075	0
IFIT1|3434	0.257217	0.37679	1.81675e-32
PADI2|11240	-0.497043	-0.690774	0
TMC5|79838	0.435319	0.710249	0
SLC7A5|8140	-0.4371	-0.553351	0
S100A1|6271	-0.108324	-0.163828	0.00459339
CHI3L1|1116	-0.363797	-0.542942	0
MYH11|4629	0.218172	0.302276	2.72006e-25
CRIP1|1396	0.538092	0.790699	0
LAMC2|3918	-0.145762	-0.244664	7.92291e-10
SLITRK6|84189	0.365737	0.494503	3.02171e-38
C10orf116|10974	0.575767	0.803631	0
NPNT|255743	0.585806	0.861279	0
RPS27|6232	0.01643	0.0517764	1
LRG1|116844	0.503171	0.697595	0
KIAA1467|57613	0.653404	0.860019	0
TBC1D9|23158	0.775387	1.11266	0
MUCL1|118430	0	-0.00386973	1
EGR1|1958	0.00638181	0.0311349	1
MMP9|4318	-0.206547	-0.311443	1.37951e-11
TBX3|6926	0.545368	0.673441	0
GJA1|2697	0.318207	0.438452	2.93167e-30
PSD3|23362	0.305367	0.398855	2.44445e-29
TNC|3371	-0.178416	-0.263563	2.23887e-10
THBS4|7060	0.298175	0.42604	1.51379e-36
BAMBI|25805	-0.0696367	-0.124582	1
HLA-DRB5|3127	-0.0277272	-0.0638501	1
TRIM29|23650	-0.366767	-0.525797	0
TMPRSS3|64699	0.0698296	0.124527	0.180103
PLIN4|729359	0.172297	0.231036	9.9135e-11
CDH3|1001	-0.398067	-0.559409	0
TSPYL5|85453	-0.216404	-0.277216	1.12037e-12
CA12|771	0.778892	1.44634	0
DUSP4|1846	0.326611	0.418511	3.46468e-33
CPB1|1360	0.477656	0.616893	0
LAMA3|3909	0.3678	0.464592	8.71608e-43
ITGB6|3694	-0.0311556	-0.073524	1
STC1|6781	0.310599	0.416591	5.59494e-23
LYZ|4069	-0.259429	-0.371732	1.95153e-37
COX6C|1345	0.473272	0.555407	0
SCD|6319	0.0532191	0.0910991	1
ABCC11|85320	0.422431	0.593104	0
SERPINA1|5265	0.190015	0.311229	5.08807e-10
HIST1H1C|3006	0.147317	0.202565	1.02046e-05
NLRP2|55655	0	-0.0266349	1
TGFBR3|7049	0.219377	0.27874	5.91199e-18
ERAP2|64167	0.0301865	0.0678492	1
PKIB|5570	0.555831	0.653373	0
ADCY1|107	0.565045	0.683958	0
LAMB3|3914	-0.143329	-0.193112	2.34831e-10
SFRP4|6424	0.0857243	0.144498	0.000162727
AGR3|155465	0.838495	2.05247	0
C10orf81|79949	0	0.0412741	1
CLIC6|54102	0.384697	0.525335	5.01665e-43
FOSB|2354	0.149647	0.198017	8.92877e-08
ERBB4|2066	0.721211	1.14358	0
CRAT|1384	0.256194	0.345451	1.86322e-27
PLAT|5327	0.412208	0.557437	0
FABP4|2167	0.114623	0.161068	8.96893e-05
SHISA2|387914	0.283891	0.3411	4.17703e-25
C6orf211|79624	0.672974	0.805519	0
VANGL2|57216	-0.0777827	-0.127609	0.285192
MYBL2|4605	-0.299351	-0.369784	0
ITGA11|22801	0.112866	0.158301	2.3551e-19
IGFBP5|3488	0.194661	0.287966	1.90746e-09
PTGER3|5733	0.521815	0.598623	0
CRABP2|1382	0.276035	0.399105	3.30971e-20
REPS2|9185	0.611817	0.727097	0
PCSK6|5046	0.484447	0.610224	0
AZGP1|563	0.306666	0.529429	6.14106e-27
S100A9|6280	-0.421564	-0.574462	0
GALNT6|11226	0.442873	0.596421	0
GSTM2|2946	0.339131	0.40251	3.08143e-29
REEP6|92840	0.539481	0.773574	0
HLA-DQA1|3117	-0.0973788	-0.142265	3.60976e-05
IFI44L|10964	0.0603666	0.111943	0.00176015
HOXB2|3212	0.3696	0.404737	1.81705e-36
ECM1|1893	0.318452	0.444836	1.55017e-34
PHGDH|26227	-0.490577	-0.611545	0
GSTM1|2944	0.0769439	0.0877935	1
C1orf116|79098	-0.14696	-0.193711	1.9639e-05
RERG|85004	0.7183	0.949823	0
ACADSB|36	0.717375	0.860382	0
FGD3|89846	0.574141	0.662015	0
DEGS2|123099	0.750233	1.14686	0
MMP7|4316	-0.339304	-0.506293	0
CYP4Z1|199974	0.27954	0.308201	1.07275e-33
SYTL2|54843	0.563833	0.689065	0
OAS2|4939	0.0936566	0.148234	1.38305e-07
FAM129A|116496	0.146336	0.188258	3.49745e-06
EFEMP1|2202	0.110436	0.164834	0.00193
TM4SF1|4071	-0.283297	-0.365511	2.58645e-22
ATHL1|80162	0.319125	0.395442	6.14426e-27
CXCL10|3627	-0.19398	-0.241554	1.00479e-36
IGF2|3481	0.22398	0.302043	7.46834e-22
BCL2|596	0.667583	0.808512	0
LDHB|3945	-0.510984	-0.589389	0
HLA-DQB1|3119	-0.10916	-0.144918	6.91148e-05
HTRA3|94031	0.117163	0.161308	3.06438e-11
SLPI|6590	-0.37544	-0.486424	0
FNDC1|84624	-0.153149	-0.204818	1.29298e-22
CNTNAP2|26047	0.269058	0.342301	5.52742e-20
LAD1|3898	-0.42046	-0.553752	0
SYNM|23336	-0.249709	-0.337355	1.46918e-32
S100A14|57402	0.166249	0.308235	1.63377e-07
CITED4|163732	0	0.0342954	1
TPRG1|285386	0.675719	0.729638	0
TMEM150C|441027	0.285397	0.324736	1.85455e-27
HIST2H2BE|8349	0.342489	0.390713	3.6823e-30
ANPEP|290	0.0747534	0.135496	1
MFAP4|4239	0.136843	0.197379	1.77317e-21
ARNT2|9915	0.435518	0.565236	0
FCGBP|8857	0.107595	0.150858	0.0056404
UBD|10537	-0.183841	-0.245008	5.72671e-16
TUBB3|10381	-0.301489	-0.339516	2.7493e-28
EVL|51466	0.566004	0.579556	0
IQGAP2|10788	0.343282	0.39233	0
PREX1|57580	0.658958	0.772235	0
CYBRD1|79901	0.349351	0.397558	0
RIMS4|140730	0.571572	0.601316	0
SLC12A2|6558	0.2362	0.282862	1.92917e-16
NTRK2|4915	0.16465	0.221258	2.58675e-10
BCAS1|8537	0.625057	0.824893	0
DACH1|1602	0.647387	0.739628	0
CHAD|1101	0.570013	0.592016	0
PARD6B|84612	0.693816	0.771331	0
MEX3A|92312	-0.298197	-0.331427	1.76581e-32
NELL2|4753	0.402907	0.467527	4.26976e-42
HSPA2|3306	0.393924	0.434553	7.14197e-38
F13A1|2162	0.15651	0.203397	2.89373e-17
KITLG|4254	0.485376	0.560608	0
PDE4B|5142	-0.160383	-0.195635	1.40235e-09
DUSP1|1843	0.13264	0.166276	5.77706e-06
SORBS2|8470	0.0100544	0.0363992	1
CX3CL1|6376	-0.335096	-0.37619	0
STARD10|10809	0.530455	0.577976	0
ENPP5|59084	0.430147	0.538233	0
CELSR1|9620	0.674308	0.759202	0
FAM134B|54463	0.651849	0.704229	0
KIAA1244|57221	0.403049	0.500136	0
RARRES3|5920	0.426771	0.57814	0
ADH1B|125	0.115281	0.154743	3.88924e-06
COL12A1|1303	0.0445694	0.0683019	0.0636128
SEZ6L2|26470	0.0915425	0.144342	0.971378
IFIT3|3437	0.117721	0.164249	1.62653e-13
BST2|684	0.25735	0.343322	2.34525e-33
TPSB2|64499	0.387955	0.457491	0
SLC44A4|80736	0.683787	1.48277	0
GREM1|26585	0.00506836	0.0426657	1
IGFBP2|3485	0.405055	0.53603	1.67876e-42
FBN1|2200	0.0121288	0.0328577	1
ADAM12|8038	0.0132489	0.0408749	1
LAPTM4B|55353	-0.245858	-0.266695	8.72281e-20
FAT1|2195	-0.409172	-0.472968	0
COL17A1|1308	0.0721886	0.103019	0.00258574
GPC4|2239	0.23102	0.267482	5.05682e-17
AR|367	0.586443	0.750256	0
PRELP|5549	-0.0257432	-0.057242	1
FMOD|2331	0.179323	0.231809	1.92997e-11
TFCP2L1|29842	-0.0376527	-0.0765958	1
C8orf85|441376	0.0698959	0.122056	1
TOP2A|7153	-0.0513049	-0.0754862	1
GALNT3|2591	-0.283586	-0.37006	1.23559e-26
PTPRC|5788	-0.0524912	-0.0875688	1.00416e-09
WNK4|65266	0.603797	0.700666	0
SLC4A8|9498	0.554976	0.562855	0
ETNK2|55224	0.444105	0.490512	0
THBS2|7058	-0.026359	-0.064049	0.000859747
OAS1|4938	0.212393	0.258158	3.70917e-30
CLDN3|1365	0.0997998	0.140864	0.0297217
ADIPOQ|9370	0.107496	0.128251	0.000640545
SFRP2|6423	0.0386945	0.0765199	1
KIF13B|23303	0.477658	0.482412	0
ANXA9|8416	0.789018	0.920414	0
NFIB|4781	-0.428146	-0.502173	0
ATP2A3|489	0.237521	0.288509	8.64917e-15
PDK4|5166	0.255695	0.294397	1.92735e-26
SH3BGRL|6451	0.351674	0.372901	1.7244e-39
CREB3L1|90993	0.257441	0.311007	8.14376e-30
HMCN1|83872	0.0930473	0.121644	8.02008e-16
IFITM1|8519	0.196802	0.259011	2.76234e-22
CLU|1191	0.0662064	0.107612	1
XIST|7503	0.144418	0.252242	0.00113874
CCND1|595	0.523855	0.637356	0
SLC1A1|6505	0.219312	0.271584	8.19829e-15
GRIK3|2899	0.597201	0.551849	0
CAPS|828	0.00923807	0.0478503	1
BTG2|7832	0.488345	0.53315	0
AKR7A3|22977	0.582608	0.645768	0
H19|283120	0	0.0163668	1
RBP1|5947	-0.102468	-0.138499	0.0218195
KCNMA1|3778	0.279342	0.295465	5.54848e-24
LONRF2|164832	0.6692	0.828531	0
EPPK1|83481	0.0726076	0.105973	0.563166
ITGB8|3696	-0.11006	-0.133742	1.54008e-05
VCAN|1462	-0.0229993	-0.0670963	0.0018457
SULF1|23213	0	0.00300198	1
KIF12|113220	0.630178	0.663318	0
CRYAB|1410	-0.40126	-0.479767	0
FAM198B|51313	0.539889	0.645936	0
PKP1|5317	-0.388254	-0.425958	0
ST6GAL1|6480	-0.231579	-0.255023	1.25284e-21
LFNG|3955	0.438279	0.436749	0
SMOC2|64094	0.403494	0.452174	0
CELSR2|1952	0.504645	0.543996	0
ZNF552|79818	0.756635	0.82842	0
CCL5|6352	-0.183338	-0.205198	5.38135e-39
IRS1|3667	0.565014	0.60667	0
HSPB1|3315	0.245174	0.284934	2.00807e-28
AIF1L|83543	-0.367337	-0.41731	1.4013e-45
UHMK1|127933	0.231499	0.276512	0
ITPR1|3708	0.543388	0.596181	0
GBP1|2633	-0.31039	-0.350782	0
APOE|348	-0.181081	-0.220522	4.2453e-18
CALML5|51806	-0.3278	-0.347137	1.59127e-31
FOXM1|2305	-0.270782	-0.293418	5.60519e-45
RHOBTB3|22836	0.199062	0.233287	4.71303e-11
ENO2|2026	0.328482	0.335763	2.6284e-32
DCLK1|9201	0.36678	0.407001	0
PAPSS2|9060	-0.0489276	-0.0703366	1
SOX9|6662	-0.277167	-0.326018	6.85511e-24
FASN|2194	0.158492	0.187264	1.77338e-06
MFAP5|8076	0.04912	0.0752468	0.265707
GPRC5A|9052	0.417157	0.557826	0
GPX3|2878	-0.0479085	-0.0802092	1
MYB|4602	0.694611	0.91912	0
PDZK1|5174	0.553648	0.469831	0
UGCG|7357	0.596145	0.649291	0
NQO1|1728	0.209896	0.269498	3.10025e-13
TPX2|22974	-0.247742	-0.261006	1.29438e-41
SEMA3C|10512	0.434203	0.503022	0
ABLIM3|22885	0.587732	0.59991	0
AMIGO2|347902	0.389453	0.456038	0
IRX2|153572	0.120501	0.156559	0.00533949
CEACAM5|1048	0.398013	0.426027	0
OAS3|4940	0.174994	0.210429	5.73489e-22
SYCP2|10388	0.284933	0.324331	3.89918e-24
COL5A1|1289	-0.0288406	-0.070103	9.37524e-05
C1orf226|400793	0.467712	0.483673	0
SYNPO2|171024	0.305501	0.338636	1.95641e-39
COL5A2|1290	0	-0.0150287	1
SAA1|6288	-0.179968	-0.200494	7.17004e-14
GJB2|2706	-0.0567543	-0.0812669	1
SPOCK1|6695	0.168159	0.190512	1.41985e-24
SPON1|10418	0.0461172	0.0832426	0.00526741
F2RL2|2151	0.331617	0.381466	0
RSAD2|91543	0.0286048	0.0660773	0.551951
S100A6|6277	-0.343994	-0.369478	1.80986e-38
IGF1R|3480	0.568448	0.747551	0
CYR61|3491	-0.0795538	-0.104604	0.0189621
RGS1|5996	0	0.0164524	1
HIST2H2AA3|8337	0.16458	0.19689	1.22474e-07
HOXC10|3226	-0.000163523	-0.0235537	1
TNS4|84951	0.0997837	0.133401	0.00773778
CCDC74A|90557	0.589673	0.598743	0
MKI67|4288	-0.243652	-0.270954	1.58344e-30
PLAU|5328	-0.130593	-0.149686	5.55484e-17
MDK|4192	-0.0991734	-0.123056	0.154819
ZNF703|80139	0.673877	0.729257	0
CTGF|1490	-0.102238	-0.137079	5.19787e-07
HIST1H2AC|8334	0.281169	0.301432	1.88526e-18
DCN|1634	0.00692774	0.0357385	1
COL8A2|1296	0.0857921	0.122412	5.83189e-10
SIX1|6495	0.116517	0.146311	0.00154378
HLA-DRB1|3123	-0.130008	-0.153455	6.39028e-10
CENPF|1063	-0.201363	-0.213548	4.00366e-20
SLC7A8|23428	0.660555	0.833956	0
LPL|4023	-0.0345209	-0.068707	1
CYBB|1536	-0.0452031	-0.0788066	0.000403708
NR4A1|3164	0.0088081	0.0330046	1
RGS5|8490	0.29974	0.330999	4.40306e-29
MATN2|4147	0.00640985	0.0417133	1
FHL2|2274	0.185025	0.218597	3.43938e-11
CCDC80|151887	-0.014664	-0.0504314	1
KIT|3815	-0.105461	-0.128903	1.82579e-06
MMP13|4322	0	0.0142801	1
WLS|79971	0.155643	0.173562	2.86047e-08
LASS6|253782	0.510178	0.495363	0
SYT12|91683	0.140258	0.179977	5.43716e-05
FBLN2|2199	-0.171279	-0.207115	1.20297e-21
CYFIP2|26999	0.3723	0.392804	4.33001e-42
ZG16B|124220	0.605093	0.889639	0
COL8A1|1295	0.0651945	0.0902498	1.60149e-05
PRLR|5618	0.495859	0.550634	0
NFKBIZ|64332	0.0947811	0.119555	0.0195985
RAB31|11031	0.315116	0.336929	0
TTC39A|22996	0.64355	0.755013	0
RRM2|6241	-0.195541	-0.212956	1.29018e-21
MYC|4609	-0.138116	-0.157926	2.65543e-06
LY6E|4061	-0.189836	-0.201511	4.64203e-13
C1orf115|79762	0.103874	0.124732	0.00174601
KIF5C|3800	0.532551	0.504524	0
COL4A5|1287	0.386484	0.483525	4.69575e-42
ENPP1|5167	0.543893	0.632197	0
NEAT1|283131	0.338774	0.345165	2.49191e-31
FBXL16|146330	0.495877	0.505046	0
ITGA2|3673	0.257547	0.278645	1.55822e-24
STAC2|342667	-0.367289	-0.327747	0
ST6GALNAC2|10610	0.437081	0.489461	0
MXRA5|25878	-0.0374999	-0.068324	0.0128589
PTGES|9536	0.309471	0.339737	4.21054e-25
DDIT4|54541	-0.394966	-0.394208	6.18533e-42
FLJ23867|200058	0	-0.00329544	1
ATP1B1|481	0.0839599	0.115208	0.233284
NAV2|89797	0.0124615	0.0321157	1
AHNAK2|113146	0.018814	0.0541598	1
GBP4|115361	0	-0.0112026	1
?|57714	0.185117	0.203489	2.80008e-26
CD163|9332	-0.0907915	-0.120176	6.24615e-06
IER3|8870	0.304477	0.321452	3.02539e-23
POSTN|10631	0.0717142	0.0971201	7.94353e-05
CHI3L2|1117	-0.245712	-0.260011	1.07947e-29
C19orf21|126353	0.603569	0.807264	0
SPTBN2|6712	-0.221657	-0.266221	2.50552e-12
CA2|760	0.130519	0.177127	0.000778172
C3|718	-0.215168	-0.250527	6.5371e-26
STEAP2|261729	0.353618	0.36822	4.2039e-44
PTPN13|5783	0.359945	0.39236	0
LAMA2|3908	0.210159	0.242017	1.4013e-45
TNFSF10|8743	0.111503	0.148086	9.13984e-05
EGLN3|112399	0.0020541	0.0425294	1
PYGL|5836	0.234305	0.260787	2.26016e-16
PODN|127435	0.202163	0.246609	0
BAI2|576	0.593857	0.602877	0
PIGR|5284	0.0414665	0.078316	1
ANLN|54443	-0.241911	-0.253996	2.30416e-41
CBX2|84733	-0.431951	-0.376172	0
UGDH|7358	0.40147	0.39465	0
HERC6|55008	0.0621146	0.095729	0.00983519
PPP2R2C|5522	0.116009	0.145637	0.0063108
RAB11FIP1|80223	0.355238	0.400516	1.72853e-33
CD109|135228	-0.0202653	-0.0427307	1
MMP2|4313	-0.0660195	-0.0923525	4.28743e-10
SLC4A7|9497	0.415816	0.407194	0
UBE2C|11065	-0.214527	-0.211994	4.85442e-30
MS4A7|58475	0.331732	0.359856	1.39697e-40
HMGCS2|3158	0.308144	0.280726	2.11573e-37
SUSD4|55061	0.237699	0.266326	8.86261e-16
C3orf57|165679	0.246284	0.24561	2.51725e-15
SDC1|6382	-0.271861	-0.283114	1.97933e-33
SLC2A10|81031	0.447182	0.487774	0
ACTG2|72	-0.158898	-0.197458	1.61429e-11
FGFR2|2263	0.185354	0.23967	1.36059e-09
GALNT7|51809	0.411954	0.41876	0
PDCD4|27250	0.289769	0.278992	8.58038e-31
ITGB4|3691	-0.18675	-0.236051	5.54922e-11
PRSS23|11098	0.316771	0.350604	5.59551e-28
SERPINE1|5054	0	0.0160928	1
SEMA3B|7869	0.628016	0.615797	0
XAF1|54739	0.054138	0.0899336	0.000325164
H2AFJ|55766	0.329315	0.35691	1.5513e-39
ABCA12|26154	0.160178	0.178263	2.27576e-11
INPP4B|8821	0.650026	0.675921	0
CD24|100133941	-0.280315	-0.385317	2.82224e-19
FKBP5|2289	-0.108085	-0.133966	0.0323963
SYBU|55638	0.683548	0.743867	0
TPM2|7169	-0.199028	-0.217871	1.32908e-25
ZFP36|7538	0	0.0156443	1
TAOK1|57551	0.177507	0.194019	3.71289e-36
AREG|374	0.238896	0.231982	3.66681e-15
LMX1B|4010	0.689374	0.879334	0
ALCAM|214	0.313092	0.358094	1.3145e-29
VAV3|10451	0.5759	0.70611	0
BNIPL|149428	0.456539	0.517016	0
MAST4|375449	0.548598	0.538837	0
ACSL1|2180	-0.214188	-0.228449	1.44416e-13
MXRA8|54587	0.0669561	0.0876762	0.00333535
PFKP|5214	-0.409283	-0.428493	0
CAMK2N1|55450	0.386422	0.43496	1.4013e-45
RAI2|10742	0.517476	0.457738	0
CXCL12|6387	0.0963442	0.116852	1.4828e-07
ANO1|55107	0.314249	0.35448	1.64396e-29
ANKRD30A|91074	0.53921	0.654481	0
ANTXR1|84168	0	-0.0281237	1
DGAT2|84649	-0.221239	-0.236206	3.57337e-14
SYT1|6857	0.482169	0.442532	0
LOX|4015	-0.0913992	-0.113564	1.08969e-15
PRKAR2B|5577	0.245818	0.264669	1.06462e-16
NFATC4|4776	0.485959	0.451849	0
C9orf150|286343	0.418263	0.43918	0
ITGBL1|9358	0.206618	0.229928	2.17699e-32
SQLE|6713	-0.0310856	-0.0490793	1
LUM|4060	0	0.00114323	1
HIST1H2BK|85236	-0.0527738	-0.0705934	1
MT1E|4493	-4.99138e-05	-0.0293396	1
KCNK1|3775	-0.133451	-0.164566	0.000222143
C10orf10|11067	-0.297412	-0.287362	4.48425e-39
LDLRAD3|143458	0.325234	0.331831	2.53643e-36
SORBS1|10580	0.144432	0.148473	9.7109e-11
COL3A1|1281	0	-0.023243	1
SORD|6652	0.412501	0.398179	0
SLC9A3R1|9368	0.439436	0.447561	0
CDH11|1009	0.0665741	0.0872962	2.81648e-11
C1QB|713	-0.146233	-0.163141	4.04985e-18
COBL|23242	0.0772959	0.105625	0.386039
CEACAM1|634	0	-0.0169912	1
SGK3|23678	0.410516	0.424801	0
PHYHD1|254295	0.446264	0.389478	0
STAT1|6772	-0.0722205	-0.0838193	0.000228154
MGLL|11343	0.150897	0.153831	2.95718e-06
CKMT1B|1159	0	-0.00248364	1
BCAM|4059	0.524397	0.576376	0
SMARCA1|6594	0.2065	0.21609	8.48227e-11
MMP1|4312	-0.305782	-0.285437	2.55952e-39
RARRES1|5918	-0.475843	-0.531101	0
PLEKHB1|58473	0	-0.00246886	1
GBP3|2635	0.228583	0.256918	8.09728e-16
LIMCH1|22998	0	0.00932052	1
METRN|79006	0.482417	0.481434	0
PLA2G16|11145	0.434497	0.452859	0
AQP1|358	0	0.0172231	1
ADAMTS1|9510	-0.12134	-0.137928	1.3356e-06
HIST1H2BD|3017	0.395616	0.386217	7.60905e-43
TPD52L1|7164	-0.0537802	-0.0684176	1
ASPM|259266	-0.139508	-0.147343	1.3232e-13
SPARCL1|8404	0.185936	0.180155	4.54024e-26
DIO2|1734	0	0.0164012	1
PDGFRA|5156	-0.0996019	-0.136929	1.4217e-12
C16orf45|89927	0.55367	0.50548	0
TAP1|6890	-0.232278	-0.228265	5.04467e-43
IL32|9235	-0.298848	-0.310467	9.52883e-44
IFI44|10561	0	0.0124653	1
ITPR2|3709	0.149024	0.159863	4.01171e-06
CMYA5|202333	0.618473	0.624949	0
SLC34A2|10568	-0.268279	-0.273331	1.35427e-29
DPT|1805	0	0.00513506	1
FGFR3|2261	0.446744	0.44402	0
CYP1B1|1545	-0.2119	-0.263082	1.18768e-13
C1orf106|55765	-0.450297	-0.401404	0
SHROOM1|134549	0.330032	0.361617	5.99952e-39
FCGR3A|2214	-0.0298586	-0.055864	1
ITGB2|3689	-0.181655	-0.189767	1.15668e-23
LRRN1|57633	0.00679735	0.0382975	1
RNASE4|6038	0.549012	0.484375	0
CACNA1H|8912	0.433967	0.424443	0
SCNN1A|6337	0.600514	0.863379	0
COL1A2|1278	0	-0.0247848	1
PLIN1|5346	0.194436	0.184504	1.20897e-16
APOC1|341	-0.0259849	-0.0519798	1
DNALI1|7802	0.774441	1.04889	0
FBP1|2203	0.693355	0.851601	0
KDM4B|23030	0.659199	0.575206	0
STMN3|50861	0.338287	0.327629	4.64359e-32
EGR3|1960	0.325261	0.313054	1.05469e-40
FN1|2335	-0.0611888	-0.0867765	5.17772e-08
MSR1|4481	0.0802426	0.0940395	2.07611e-05
HLA-DPB1|3115	-0.109598	-0.126543	1.06722e-11
CTSK|1513	0	0.0309699	1
KRT80|144501	-0.00279657	-0.0237553	1
INHBB|3625	0.0778935	0.0919376	1
NDRG1|10397	-0.408522	-0.445962	1.4013e-43
FAP|2191	0.0808608	0.104254	2.90134e-19
CDC20|991	-0.360893	-0.336726	0
HCP5|10866	0	0.0208536	1
CGNL1|84952	0.194781	0.201957	1.80199e-13
MIF|4282	-0.114589	-0.129729	1.49957e-06
DSC2|1824	-0.454003	-0.575411	0
KIAA1370|56204	0.637727	0.596067	0
BACE2|25825	-0.333624	-0.329055	7.31318e-35
GATA3|2625	0.751693	1.20581	0
EMILIN1|11117	-0.0201286	-0.0519302	1
ATF3|467	-0.0368236	-0.0575034	1
GLI3|2737	0.570894	0.570293	0
SLC19A2|10560	0.60943	0.551434	0
NBL1|4681	0.0114542	0.0287312	1
RALGPS2|55103	0.64076	0.720751	0
SYT7|9066	0.265454	0.277416	9.46901e-17
EMB|133418	0.251271	0.253693	2.66515e-20
HTRA1|5654	0.119327	0.129365	8.46446e-21
C4orf32|132720	0.627014	0.586631	0
TANC2|26115	0.353319	0.353828	0
COL16A1|1307	0	-0.00487819	1
OLFM1|10439	0.379649	0.351084	1.52578e-40
ATP7B|540	0.530165	0.471676	0
CKB|1152	0	0.00594015	1
GATM|2628	0.286422	0.274806	1.15495e-24
CECR1|51816	0	-0.0265261	1
ELOVL5|60481	0.471851	0.450175	0
ABCC5|10057	0.317175	0.299369	8.21631e-29
MAPK8IP2|23542	0.386971	0.395013	8.26766e-44
FADS1|3992	-0.0147222	-0.0407171	1
ACTA2|59	-0.0843683	-0.109339	3.45538e-05
SPAG5|10615	-0.0233963	-0.0411035	1
AEBP1|165	0	-0.00850073	1
COLEC12|81035	0.263198	0.268267	1.51901e-24
CHRD|8646	0.514514	0.444528	0
FPR3|2359	-0.0826423	-0.0936036	3.43255e-10
TNNT1|7138	0.29761	0.32068	5.77706e-24
MEGF9|1955	0.474126	0.424625	0
CREB3L4|148327	0.438132	0.410805	0
DST|667	0	-0.00473633	1
FAM46C|54855	0.36484	0.367961	0
TAGLN|6876	-0.144268	-0.167818	3.13491e-18
MAN1A1|4121	0.236054	0.266143	5.89817e-23
CPE|1363	0.245873	0.253721	1.99818e-19
DKK3|27122	0.196755	0.184646	9.26072e-24
MLPH|79083	0.704922	1.27991	0
QDPR|5860	0.437451	0.425014	0
C1QA|712	-0.162856	-0.174041	1.17189e-25
HIST2H4A|8370	0.29855	0.292779	3.03816e-25
IL20RA|53832	0.337707	0.31039	1.5543e-32
SULF2|55959	0.156033	0.165929	1.82966e-07
ABCA3|21	0.51747	0.490264	0
FGL2|10875	0.0343878	0.0561046	0.00307403
MAP3K1|4214	0.445628	0.399646	0
TMEM132A|54972	-0.255358	-0.257912	1.00481e-23
IFIT2|3433	0.135494	0.163109	1.91826e-14
SERPINF1|5176	-0.0700485	-0.0927408	2.67743e-10
PPP1R3C|5507	0.467656	0.432165	0
SAMD9L|219285	0.0604085	0.0972671	3.56504e-06
LYPD3|27076	0.170809	0.179778	7.17378e-08
CXCL13|10563	-0.203284	-0.19954	1.32584e-15
CACNA1D|776	0.582022	0.526508	0
KPNA2|3838	-0.241283	-0.2133	3.69754e-33
MAOA|4128	0.321758	0.285889	1.64204e-29
INPP5J|27124	0.664438	0.658968	0
C1orf21|81563	0.452581	0.491109	0
ALDH2|217	0.00592211	0.0417159	1
ITGA6|3655	-0.244924	-0.261653	4.82841e-24
SUSD2|56241	0	0.0121116	1
SDC2|6383	-0.0465407	-0.0710305	1
HLA-F|3134	-0.189706	-0.190506	2.54752e-29
MATN3|4148	0.494111	0.455049	0
NCOA2|10499	0.212378	0.262226	9.44475e-43
COL1A1|1277	0	-0.0244671	1
MET|4233	-0.311584	-0.300476	0
CDH1|999	0.0363875	0.066871	1
SNHG5|387066	0	-0.0234356	1
LCP1|3936	-0.206812	-0.216062	8.08619e-20
NFIX|4784	-0.143054	-0.162031	2.86326e-07
GGH|8836	-0.19934	-0.191563	9.15411e-15
GBP5|115362	-0.212654	-0.213351	0
SEMA5A|9037	0.246898	0.236528	8.94425e-39
LINGO1|84894	0.201622	0.180566	2.62019e-10
MRPS30|10884	0.517143	0.562574	0
CHPT1|56994	0.273348	0.260606	1.5545e-21
CTSS|1520	-0.158816	-0.166944	9.87091e-29
ZBTB7C|201501	0.230989	0.236846	6.43796e-19
TMEM176B|28959	-0.0928731	-0.110157	0.0131059
ANGPTL2|23452	0	-0.00157592	1
SIAH2|6478	0.575551	0.520869	0
SLFN5|162394	-0.0340715	-0.057769	1
MAP1B|4131	-0.0801621	-0.109738	0.000706532
KRT6B|3854	-0.329604	-0.360994	0
TRIM2|23321	-0.292716	-0.300669	0
PTK7|5754	-0.462627	-0.449558	0
MYLK|4638	-0.0779839	-0.114144	9.32247e-05
ATAD2|29028	-0.0360055	-0.0505021	1
CDON|50937	0.478348	0.411915	0
FBLN1|2192	-0.0524506	-0.0767149	0.72131
ANXA3|306	-0.228798	-0.237699	5.86731e-22
OSMR|9180	0	0.0230348	1
PODXL2|50512	-0.0604155	-0.0864744	1
NDRG2|57447	-0.14533	-0.164902	9.10324e-10
PYCARD|29108	0.298585	0.301008	1.74991e-38
CMBL|134147	0.661546	0.787533	0
HLA-DPA1|3113	-0.0849925	-0.10523	3.0957e-07
MT2A|4502	-0.192007	-0.189545	9.02903e-10
PEG3|5178	0.0740915	0.0934898	1
COL6A2|1292	-0.149366	-0.167923	3.22533e-28
LRRN2|10446	0.349684	0.346521	4.98016e-35
TINAGL1|64129	-0.224461	-0.209952	2.02375e-23
KRT19|3880	0.274575	0.317949	4.20006e-24
MCC|4163	0.39306	0.333786	0
KIF16B|55614	0.578489	0.512137	0
IL1R1|3554	-0.0205029	-0.0435414	1
CRISPLD2|83716	-0.0234734	-0.0516756	0.443154
DDX60|55601	0.329923	0.354891	0
C9orf152|401546	0.524535	0.6116	0
COL6A3|1293	0	0.0163701	1
SAMD9|54809	0.18335	0.206244	6.59659e-24
BHLHE41|79365	-0.0411206	-0.0642665	1
S100A16|140576	-0.0544721	-0.0733331	1
SECTM1|6398	0.0431369	0.0807465	0.238681
FZD6|8323	-0.0363438	-0.0591048	1
NR4A2|4929	0.372712	0.327202	2.8026e-44
PRC1|9055	-0.117817	-0.12165	8.19483e-10
SREBF1|6720	0.351924	0.336286	3.20997e-37
NRIP1|8204	0.505265	0.464487	0
ADAMTS2|9509	0	0.00629278	1
IFIH1|64135	0	0.00975152	1
PLOD2|5352	-0.138168	-0.150452	7.47066e-08
PFKFB3|5209	0.131151	0.150583	2.38501e-06
RASEF|158158	0.498525	0.490841	0
PTPRU|10076	0.00925329	0.0441199	1
CYP27A1|1593	-0.0961293	-0.104595	0.080339
DHCR7|1717	-0.239612	-0.216428	1.78828e-17
MRC2|9902	-0.120293	-0.136453	4.11397e-15
TC2N|123036	0.132516	0.148334	6.85621e-08
H2AFY2|55506	-0.184246	-0.179849	3.79803e-09
ACOX2|8309	0.508765	0.435335	0
CADM1|23705	0	0.024437	1
AIM1|202	-0.0989369	-0.12359	0.0244486
C1QC|714	-0.116619	-0.128534	1.72134e-12
HLA-DMB|3109	-0.00926682	-0.0391328	1
C6orf97|80129	0.784247	0.754089	0
EFCAB4A|283229	0.188788	0.209835	3.6317e-13
TGFB2|7042	-0.00605062	-0.0343036	1
TGFB3|7043	0.382238	0.351747	0
C2|717	-0.0291256	-0.0507352	1
SCRN1|9805	0.0365988	0.0646896	1
CRISPLD1|83690	0	-0.0293677	1
FHL1|2273	0.0446606	0.0648247	1
RABEP1|9135	0.683679	0.552297	0
ATP6V1B1|525	0.206037	0.210186	8.92542e-14
KAL1|3730	0.400147	0.361218	0
COL5A3|50509	0.065731	0.0822766	0.00880807
PDZK1IP1|10158	-0.190158	-0.215212	1.52949e-16
SPOCK2|9806	-0.228542	-0.220769	2.35558e-42
MCM4|4173	-0.188308	-0.169046	1.14121e-20
CYP4B1|1580	0.534072	0.502302	0
CPXM2|119587	0.00136369	0.0317731	1
SIK1|150094	0	-0.0257347	1
JUN|3725	-0.0140519	-0.0413456	1
HMGB3|3149	-0.202137	-0.199556	6.47255e-14
ACSS1|84532	0.226878	0.216471	5.01047e-15
COL6A1|1291	-0.0955452	-0.119658	3.81611e-12
C19orf33|64073	0.392568	0.358928	7.35752e-41
MCCC2|64087	0.598098	0.531336	0
MACC1|346389	0.0729826	0.106076	0.00957384
TGFBI|7045	-0.230089	-0.220494	1.83474e-25
JUNB|3726	0	0.00225109	1
TFRC|7037	-0.191869	-0.182314	5.46157e-14
CRIP2|1397	0.163274	0.167164	5.53354e-10
KIAA1199|57214	-0.0382371	-0.0683531	0.0684336
HLA-H|3136	-0.123278	-0.128327	1.0562e-08
PRRX1|5396	-0.0118172	-0.0456807	1
PLK1|5347	-0.213987	-0.194646	4.85808e-32
CYB5A|1528	0.454182	0.44889	0
IGF1|3479	0.16482	0.166853	8.18717e-31
IL17RD|54756	0.00568983	0.0305074	1
PLK2|10769	0.217307	0.213008	5.15079e-13
CLDN1|9076	-0.171125	-0.181058	1.82237e-11
ENPP2|5168	0	-0.00755375	1
LRIG1|26018	0.552039	0.463501	0
LIFR|3977	0.220248	0.213757	4.58863e-26
LASS4|79603	0.525338	0.486283	0
HPN|3249	0.578095	0.776417	0
NBPF10|100132406	0.14891	0.169509	1.21608e-16
ARHGEF6|9459	0.239015	0.229228	1.08544e-22
MTSS1|9788	0.150518	0.157277	4.10996e-06
SGK223|157285	0.186453	0.176942	7.04269e-14
MSRB3|253827	0.112331	0.109178	4.03932e-20
PPM1H|57460	0.293829	0.297512	1.24331e-24
ZBTB10|65986	0.0625185	0.0790762	0.0250177
FAM111B|374393	-0.0608032	-0.0692179	0.0952215
GGT1|2678	-0.0741332	-0.0822941	1
RNASE1|6035	-0.138005	-0.136108	5.15531e-05
RND3|390	-0.195462	-0.185993	1.88206e-13
SLC16A1|6566	-0.320053	-0.302537	1.15304e-38
IL2RG|3561	-0.160251	-0.160905	1.19369e-37
MPP7|143098	0.513564	0.490709	0
HIF1A|3091	-0.343986	-0.307369	3.03546e-40
MGST1|4257	-0.104281	-0.153351	0.34508
EPHB3|2049	-0.313148	-0.312769	1.48689e-30
SEPP1|6414	0.245496	0.259886	1.67475e-19
DUSP6|1848	0	0.014116	1
MPEG1|219972	0	-0.0176767	1
TOX3|27324	0.509707	0.6201	0
TGM2|7052	-0.0332103	-0.0539918	1
CST1|1469	0.117289	0.133664	0.00278623
SETBP1|26040	0.378712	0.308382	0
SLIT3|6586	0.175319	0.177572	6.37962e-25
CISH|1154	0.521057	0.469118	0
TACC1|6867	0	0.00834105	1
VWA2|340706	0.382229	0.342602	0
MDFI|4188	-0.264343	-0.253645	2.96241e-24
GAS7|8522	0.113491	0.128	2.70003e-19
ACP5|54	0.173447	0.17911	3.07631e-11
GPT2|84706	-0.298954	-0.255793	3.70942e-27
TRPS1|7227	0.405846	0.401142	0
LMO4|8543	-0.50857	-0.511989	0
ADAM9|8754	-0.023818	-0.0546505	1
S1PR3|1903	0.320108	0.302308	1.07861e-33
EDARADD|128178	0.255399	0.226052	5.25233e-20
CGN|57530	0.445026	0.433622	0
SLC16A3|9123	-0.0755336	-0.0818495	0.162258
GUCY1A3|2982	-0.137762	-0.153679	1.82376e-08
TYMP|1890	-0.0591958	-0.0746304	0.476175
SLC16A6|9120	0.66829	0.55443	0
AGL|178	0.221535	0.240445	1.51882e-15
C14orf132|56967	0.367788	0.345386	2.24208e-44
FUT8|2530	0.572891	0.483701	0
HLA-DRA|3122	-0.187699	-0.185166	1.92645e-31
IQGAP3|128239	-0.0957005	-0.104644	0.000134636
NFASC|23114	0.00593262	0.0334973	1
C18orf1|753	0.410744	0.370781	0
NOSTRIN|115677	0.614257	0.537345	0
FXYD3|5349	0.242909	0.289856	3.24653e-18
PFN2|5217	-0.165929	-0.179988	1.03947e-08
MAGED2|10916	0.563204	0.489772	0
DBNDD2|55861	0.570331	0.512024	0
SCCPDH|51097	0.624128	0.592971	0
KIF4A|24137	-0.109164	-0.1125	9.96035e-10
AKAP12|9590	0.187658	0.182874	5.17323e-40
PXDN|7837	-0.131858	-0.146551	5.18527e-09
TSKU|25987	0.0752784	0.105839	1
VCAM1|7412	-0.164092	-0.178172	2.39796e-21
LOXL2|4017	-0.0939069	-0.107935	3.23768e-08
ZNF587|84914	0.574985	0.491579	0
ARHGAP29|9411	0.206486	0.203558	4.60404e-14
NID2|22795	0.0622478	0.077024	3.3728e-07
SRGN|5552	-0.115318	-0.117639	3.09111e-16
WNT5A|7474	0.128558	0.142477	7.41756e-10
C15orf48|84419	0.290375	0.271102	1.57541e-25
ANXA1|301	-0.437037	-0.408276	0
C4orf34|201895	0.573348	0.503797	0
PLEKHA4|57664	0.0885123	0.104983	2.10752e-05
TMTC1|83857	0.161389	0.162345	1.44704e-10
SEPT3|55964	-0.186708	-0.159744	7.33091e-18
ACACB|32	0.346868	0.299886	0
CD44|960	-0.0464345	-0.0675751	1
TNXB|7148	0.16374	0.167079	5.10601e-22
SEL1L3|23231	-0.345922	-0.329938	0
SERPINE2|5270	-0.317086	-0.315835	4.28937e-42
TIMP3|7078	0.172339	0.167906	5.23115e-15
C1S|716	-0.309697	-0.342172	0
FBLN5|10516	-0.127048	-0.136673	7.72557e-10
CDK1|983	-0.11371	-0.11502	9.48329e-07
SERHL2|253190	0.167275	0.151817	5.99305e-08
TCF7L1|83439	-0.341549	-0.300692	0
CST3|1471	0.349019	0.323819	0
DARC|2532	0.104269	0.128274	1.10166e-10
LY75|4065	-0.0778978	-0.0939028	0.000163238
LTBP2|4053	0.0496051	0.0641127	0.0843985
IFITM2|10581	0.407854	0.366456	0
CAPN13|92291	0.559837	0.726506	0
GALNT10|55568	0.428419	0.396766	0
SGCE|8910	0	-0.00702921	1
IRS2|8660	0.163224	0.152027	1.98059e-08
NUSAP1|51203	-0.0508954	-0.063276	0.343962
TMEM119|338773	0.0874213	0.0968202	9.06792e-09
ABHD2|11057	0.390534	0.366094	2.8026e-45
TK1|7083	-0.142043	-0.134098	4.64914e-07
CPXM1|56265	-0.00669642	-0.0300811	1
NPTXR|23467	0.0888718	0.103051	0.281985
NEDD9|4739	0.0313879	0.0556312	1
CYBA|1535	-0.209309	-0.195884	2.22663e-18
FSIP1|161835	0.735803	0.586091	0
C1QTNF3|114899	0.283896	0.246181	3.09687e-43
CAP2|10486	0.396041	0.348546	0
TMC4|147798	0.622001	0.637047	0
BUB1|699	-0.173014	-0.160088	1.52311e-27
RCAN1|1827	-0.301599	-0.292366	3.09036e-38
SLCO2B1|11309	0	0.0125075	1
TRIL|9865	0.268561	0.24238	7.37086e-22
GRPR|2925	0.580246	0.394067	0
GPR98|84059	0.311788	0.295827	1.1166e-25
CFD|1675	0.304614	0.279651	1.33666e-33
TNFRSF21|27242	-0.347303	-0.307289	0
MYO10|4651	-0.43398	-0.4171	0
NUCB2|4925	0.361198	0.320286	7.07796e-42
IFITM3|10410	0	0.00823721	1
SYTL4|94121	0.690762	0.583395	0
HOXB3|3213	0.300785	0.267552	3.12775e-25
STMN1|3925	-0.428878	-0.364286	0
CD53|963	-0.0570364	-0.0759606	1.33003e-09
HLA-DQA2|3118	-0.0398992	-0.0603486	1
MFGE8|4240	-0.465402	-0.484801	0
MYL9|10398	-0.0953244	-0.112335	7.19268e-08
GP2|2813	0.572072	0.515191	0
ZSCAN18|65982	0.278902	0.274397	3.15864e-20
GPR126|57211	-0.354959	-0.279402	0
WISP2|8839	0.139939	0.141237	1.17412e-09
SELENBP1|8991	0.406675	0.393565	0
GCNT1|2650	0	-0.0203838	1
CSF1R|1436	0	-0.00231552	1
HLA-A|3105	-0.246762	-0.222122	5.1593e-41
SKIL|6498	0.111028	0.121284	8.79647e-10
KIAA1324|57535	0.452938	0.565066	0
LGR4|55366	-0.00573245	-0.0417167	1
EDNRA|1909	0.249122	0.207411	2.52234e-44
NEBL|10529	0.492126	0.455785	0
SVEP1|79987	0.205861	0.195212	1.4013e-45
C1orf64|149563	0.682921	0.706212	0
CBS|875	-0.255192	-0.223722	2.46078e-19
CTHRC1|115908	-0.0894321	-0.104374	1.27081e-06
SCARA3|51435	0	-0.0291117	1
PMP22|5376	0.186149	0.182269	6.63257e-17
UCP2|7351	0	0.019898	1
MAN2A1|4124	0.238364	0.24247	2.8026e-45
IFI30|10437	-0.252024	-0.215441	0
ADD3|120	-0.110623	-0.12191	7.57894e-06
LMNB1|4001	-0.102304	-0.0991811	2.14389e-05
C5orf30|90355	0.652011	0.537278	0
CD4|920	-0.049412	-0.0735305	1.06558e-06
EIF4EBP1|1978	-0.2622	-0.228234	1.3456e-19
HIPK3|10114	0.193011	0.230335	1.87697e-38
ICAM1|3383	-0.270483	-0.258309	1.63737e-38
CDK6|1021	-0.375559	-0.346687	0
GOLGA8A|23015	0	-0.0260647	1
EFHD1|80303	0.332013	0.396085	8.80005e-29
GOLM1|51280	0.217986	0.217639	2.81118e-17
PTPRK|5796	-0.239436	-0.236247	1.54354e-18
PIK3R1|5295	0.066859	0.0873797	0.0481812
NGFRAP1|27018	0	0.0136327	1
ZKSCAN1|7586	0.275998	0.25956	0
SASH1|23328	0.0341936	0.0560062	1
AURKA|6790	-0.128132	-0.116054	6.75991e-17
TUSC3|7991	0	-0.00849861	1
CRIM1|51232	0.200274	0.187108	1.01397e-15
MBOAT1|154141	0.411002	0.388876	0
CACNA2D2|9254	0.683459	0.535849	0
ZNF117|51351	0.186259	0.174122	1.07403e-10
LGALS3BP|3959	0.0623964	0.0871374	0.0798107
SLC24A3|57419	0.115568	0.137202	1.25121e-05
ASPH|444	0	-0.00123264	1
SELM|140606	0.130965	0.146011	2.13576e-07
TP53INP1|94241	0.549938	0.480387	0
MFAP2|4237	-0.16596	-0.174246	1.39705e-17
CADPS2|93664	0.27557	0.274071	8.55356e-28
TMEM63C|57156	0.516272	0.557111	0
HN1|51155	-0.30253	-0.249462	1.85497e-35
TSPAN13|27075	0.549091	0.490708	0
TUBA4A|7277	-0.268305	-0.242865	2.33497e-18
SPON2|10417	-0.0294048	-0.0568483	1
DTNA|1837	0.0584228	0.0703851	1
ASAH1|427	0.420556	0.369477	0
APOL6|80830	-0.0257963	-0.0404229	1
REEP1|65055	0.539347	0.45802	0
MGAT4A|11320	0.307073	0.29285	9.64255e-32
LRP1|4035	-0.00860045	-0.0445008	1
RDH10|157506	-0.294238	-0.300866	1.01848e-29
CPEB2|132864	0.616491	0.531454	0
C5orf4|10826	0.265597	0.228992	6.78409e-26
FBXL7|23194	0.55306	0.487258	0
HLA-DOA|3111	0	-0.0238903	1
SORL1|6653	0.234974	0.215297	2.05175e-19
AMOTL1|154810	-0.177363	-0.190182	2.41568e-29
CDC6|990	-0.0338169	-0.0462094	1
KIF2C|11004	-0.248973	-0.218178	4.45543e-41
TAP2|6891	-0.275708	-0.241329	0
DNMBP|23268	0.430823	0.34953	0
NUPR1|26471	0	-0.000753484	1
COL18A1|80781	-0.162524	-0.159176	1.76501e-17
GLCE|26035	0.395928	0.315382	0
HLA-B|3106	-0.228632	-0.199927	4.85518e-39
SIDT1|54847	0.620756	0.742755	0
RORC|6097	0.532986	0.571646	0
C7|730	0.109933	0.118676	3.76446e-10
TCEAL3|85012	0.575973	0.494743	0
FBXO32|114907	-0.139578	-0.137076	3.78936e-07
WWP1|11059	0.632492	0.592804	0
BARX2|8538	0.00427207	0.0321922	1
DUSP5|1847	0.508906	0.455977	0
RNF43|54894	0.332898	0.329311	9.47591e-35
GPR160|26996	0.608949	0.624943	0
F2R|2149	0.202876	0.183435	5.1011e-33
MBOAT2|129642	0.0454684	0.070949	1
MYST4|23522	0.504788	0.455432	0
ISYNA1|51477	0.206838	0.195342	4.79122e-13
CTSC|1075	-0.404976	-0.363854	0
TRIM22|10346	0	0.0265916	1
NCOA7|135112	-0.365572	-0.32838	0
NETO2|81831	-0.161971	-0.1445	1.97888e-10
TMEM176A|55365	-0.0247271	-0.0455924	1
CASD1|64921	0.468758	0.408418	0
S100A10|6281	-0.387597	-0.352043	0
CLGN|1047	0.431077	0.391211	0
TMEM98|26022	0.179829	0.174935	4.80598e-10
ADAMTS12|81792	0.0853483	0.0868811	1.94596e-13
MAGI3|260425	0.388788	0.341167	0
SLC1A4|6509	0.390287	0.333677	8.12296e-39
S100A4|6275	-0.207843	-0.187369	5.44484e-18
RALGAPA2|57186	0.189053	0.191159	1.44069e-29
IGFBP4|3487	0.43605	0.375379	0
ELF5|2001	-0.4128	-0.375392	0
DPYSL3|1809	-0.185929	-0.195245	1.12648e-36
MTUS1|57509	0.354434	0.304465	5.60519e-45
ABI3BP|25890	0.0803762	0.0917098	8.47996e-07
WNT7B|7477	0.16038	0.169932	1.95819e-10
KIF11|3832	-0.070025	-0.0738322	0.00216013
TGFBR2|7048	0	-0.0180822	1
ZNF385A|25946	0.499774	0.429327	0
LGALS9|3965	0	-0.0129203	1
CDC25B|994	-0.23412	-0.20535	1.80354e-24
TMEM97|27346	0.0935195	0.106281	2.01544e-06
PARP10|84875	0.256892	0.254316	3.85102e-32
CROT|54677	0.462293	0.383984	0
ARHGEF37|389337	0.193523	0.179653	2.3478e-12
GDAP1|54332	0.440433	0.391305	0
APOL1|8542	0	-0.00255565	1
KIAA0040|9674	0.611238	0.548103	0
PRODH|5625	0	-0.018573	1
KIF20A|10112	-0.143517	-0.139676	2.74074e-13
XBP1|7494	0.68036	0.709868	0
TLE1|7088	-0.284179	-0.248991	1.80659e-28
MYH14|79784	0.127156	0.20774	0.00350877
PAQR4|124222	-0.0116572	-0.025157	1
PITX1|5307	-0.000229221	-0.0118795	1
MME|4311	-0.0373268	-0.0588599	1
ARHGAP32|9743	0.415186	0.344071	0
HLA-DMA|3108	-0.0617503	-0.0734423	4.33459e-05
DSC3|1825	-0.247582	-0.22774	9.73435e-35
HIPK2|28996	0.0792238	0.0928167	0.681224
UBE2E3|10477	-0.398907	-0.325209	0
TRAF5|7188	0.470818	0.354315	0
ELP2|55250	0.551284	0.509816	0
ISOC1|51015	0.314754	0.294112	3.54858e-35
AOC3|8639	0.157565	0.154691	4.51338e-18

## Sheet: rppa_ER
Epitope	funcSFA Coefficient	OLS Coefficient	p
E-Cadherin	0	0.0430029	1
4E-BP1_pT70	-0.0813603	-0.104241	0.00607465
PI3K-p110-alpha	0	0.0427734	1
Annexin_VII	0.137464	0.142353	9.32664e-09
Src	0	-0.0403429	1
GAB2	0	0.0395864	1
Rab11	0.0903027	0.159518	5.26895e-10
PDCD4	0	-0.0477808	1
Lck	-0.164713	-0.25213	6.34282e-13
TIGAR	0	-0.0259093	1
Transglutaminase	-0.0821309	-0.10279	0.0389122
ATM	-0.0484721	-0.129509	1
MEK1_pS217_S221	0	0.0350812	1
Paxillin	0	0.00726742	1
Bcl-2	0.498148	1.06809	0
Rb	0.0586802	0.0991607	0.000791843
TSC1	-0.20802	-0.350357	7.90421e-11
Smad1	0.0190254	0.0665078	1
Smad3	0.18155	0.158858	9.00066e-14
Rab25	0.0341647	0.0987743	1
FoxM1	-0.338425	-0.51525	7.22131e-41
Raptor	0.176117	0.185164	4.58215e-14
Bax	0.00138144	0.0712546	1
Chk1_pS345	-0.0874088	-0.1057	0.000121326
LKB1	0.0126492	0.0608502	0.317071
eEF2	-0.161296	-0.191548	1.24577e-11
Cyclin_D1	0.183431	0.253972	4.21335e-16
EGFR_pY1173	0	0.0400153	1
FOXO3a_pS318_S321	0	-0.0570102	0.148523
14-3-3_zeta	0	0.0130324	1
14-3-3_beta	0	0.0268176	1
DJ-1	0.278118	0.323957	2.21169e-25
JNK2	0.343895	0.346852	1.64933e-42
ERK2	0	0.0285755	1
4E-BP1_pT37_T46	-0.0965911	-0.212644	0.0462417
PKC-alpha	-0.141511	-0.17003	1.52785e-10
HER2_pY1248	-0.0259066	-0.115886	1
c-Kit	-0.144021	-0.36058	2.20601e-06
HER3	0.205969	0.302354	1.25977e-11
Stathmin	-0.0875095	-0.119841	8.53417e-06
mTOR_pS2448	0	0.0540652	1
NDRG1_pT346	-0.26446	-0.60005	2.88039e-18
HER2	0.00417061	0.0532048	1
IRS1	0.21622	0.22692	9.72417e-16
Rad50	0.173657	0.169739	6.46995e-13
Caspase-7_cleavedD198	-0.269103	-0.528745	3.64975e-28
Bad_pS112	-0.0331843	-0.0899186	1
INPP4B	0.513236	1.13115	0
p53	-0.253224	-0.39176	5.44383e-17
YB-1_pS102	-0.147238	-0.173092	1.44241e-10
RBM15	-0.170656	-0.370789	3.08205e-24
p62-LCK-ligand	0.0179436	0.102506	1
Cyclin_B1	-0.301923	-0.705922	1.82667e-36
c-Myc	-0.0420293	-0.105999	1
Akt	0.0295366	0.0740299	1
IGFBP2	0.308232	0.7601	4.41802e-23
CD20	0	0.00658374	1
YAP	0	-0.000554383	1
HSP70	-0.023047	-0.100438	1
eEF2K	0.191386	0.261596	1.02127e-12
p38_pT180_Y182	-0.050648	-0.127483	1
FASN	0.18849	0.567323	1.75566e-10
PEA15	0.0874239	0.118158	0.000179891
AMPK_pT172	0.114775	0.183451	0.00568176
PKC-alpha_pS657	-0.172082	-0.228092	1.05805e-12
PAI-1	-0.084215	-0.192124	0.159164
Syk	-0.270488	-0.487073	8.31982e-26
p27_pT157	-0.0172699	-0.063901	1
B-Raf	0.115455	0.230922	1.80951e-07
Annexin-1	-0.208723	-0.35426	5.79534e-18
FOXO3a	-0.0193669	-0.0741259	0.708012
BRCA2	0	-0.0316175	1
PEA15_pS116	0	-0.010709	1
4E-BP1	-0.0904905	-0.184338	0.00976472
cIAP	0	0.0410067	1
Rb_pS807_S811	0	0.00459713	1
ACC1	0.0916825	0.23576	0.0588631
GAPDH	-0.171162	-0.445263	6.43185e-09
Smac	0.145491	0.226213	2.02035e-09
Shc_pY317	-0.00997881	-0.0747925	1
Ku80	0	-0.0488611	1
MSH2	-0.163618	-0.2421	1.26912e-13
p70S6K	0.0149914	0.0738208	1
S6	-0.212723	-0.353727	2.71178e-25
CD49b	0	0.0526251	1
p90RSK_pT359_S363	0	-0.045177	1
ACC_pS79	0.0448928	0.122078	1
Fibronectin	0	0.0242707	1
PTEN	0.0210727	0.0738271	1
Caveolin-1	0.202754	0.635256	2.70166e-22
S6_pS235_S236	-0.202849	-0.412746	3.37492e-10
Bak	0	-0.0327888	1
NF2	0	-0.0208297	1
MSH6	-0.301885	-0.498667	0
Bim	0.305732	0.472617	1.10756e-28
14-3-3_epsilon	0	0.0209269	1
XBP1	0	-0.0236329	1
4E-BP1_pS65	-0.178874	-0.198506	1.38205e-14
Caspase-8	0	0.0340556	1
c-Met	0	0.0197349	1
ERCC1	0	0.005765	1
ASNS	-0.450812	-0.677594	0
ER-alpha	0.717281	3.7866	0
p21	0	0.0030398	1
PRAS40_pT246	-0.106938	-0.124648	1.45674e-06
CD31	-0.0508221	-0.108417	1
eIF4G	-0.151919	-0.299213	1.6411e-14
p90RSK	0	-0.0675413	1
GSK3-alpha-beta	0	-0.0251162	1
N-Cadherin	0	-0.0416919	1
Rad51	-0.0380043	-0.0763925	1
VEGFR2	0.307876	0.515936	1.76271e-30
Rictor	0.0763992	0.138244	1
Collagen_VI	0.145556	0.437885	6.66273e-14
Notch1	-0.241844	-0.201605	6.29572e-28
YB-1	0	-0.0583125	1
p27_pT198	-0.191654	-0.172153	2.60779e-14
P-Cadherin	-0.354481	-0.389012	2.84424e-39
AR	0.427475	0.943924	0
Bcl-xL	0.0144382	0.0726919	0.227085
EGFR	-0.301739	-0.338085	3.78846e-34
Cyclin_E1	-0.425306	-0.571135	0
ARHI	0.027122	0.0703428	1
Chk2	-0.155515	-0.22898	3.00919e-10
Claudin-7	0.132685	0.318482	4.83467e-05
C-Raf	0	-0.0353016	1
c-Met_pY1235	-0.0253365	-0.0697729	1
Myosin-IIa_pS1943	-0.124958	-0.193915	3.06181e-05
Snail	-0.121951	-0.142347	3.88813e-07
A-Raf_pS299	-0.108117	-0.128695	6.60202e-05
MAPK_pT202_Y204	0.108973	0.289082	0.0309961
Smad4	0	0.0247378	1
YAP_pS127	-0.0257996	-0.0908429	1
PREX1	0.439202	0.932388	0
Acetyl-a-Tubulin-Lys40	-0.0390858	-0.14654	1
HER3_pY1289	0	-0.00662622	1
Bap1-c-4	0	-0.0291955	1
C-Raf_pS338	0	-0.0188329	1
VHL	0	0.0162705	1
p38_MAPK	0.111927	0.141153	4.9312e-07
Beclin	0	-0.00822853	1
p27	0.198218	0.245494	1.37483e-13
MIG-6	0	-0.0420747	1
GSK3-alpha-beta_pS21_S9	0.0195922	0.0743467	1
Dvl3	-0.08104	-0.131288	5.77834e-09
NF-kB-p65_pS536	-0.148079	-0.273685	1.88469e-06
PKC-delta_pS664	0	-0.0327317	1
MEK1	0	-0.00541889	1
Heregulin	0	-0.0558452	1
ETS-1	0	-0.0541437	1
Akt_pT308	-0.147214	-0.290524	1.63297e-05
S6_pS240_S244	-0.165995	-0.324858	4.35044e-07
STAT3_pY705	0	0.052556	1
Cyclin_E2	-0.000360086	-0.0402381	1
TAZ	0	-0.0474848	1
Bid	0	0.00685314	1
SF2	0	0.0269304	1
ACVRL1	0	0.0084756	1
Akt_pS473	-0.11467	-0.29411	0.0109796
G6PD	-0.101102	-0.167305	0.00349042
PDK1	0.255629	0.204983	9.93959e-24
XRCC1	0.0973835	0.105669	3.45607e-08
Src_pY527	0	-0.023116	1
STAT5-alpha	-0.0141124	-0.0836118	1
Rictor_pT1135	0.0416748	0.079198	0.252901
Mre11	-0.00374389	-0.0576104	1
AMPK_alpha	0.0718995	0.096795	0.14417
mTOR	0.0911237	0.158595	8.8546e-08
c-Jun_pS73	0	-0.0519218	1
Tuberin_pT1462	0.0423126	0.0835689	1
EGFR_pY1068	-0.126648	-0.295112	9.27624e-06
GATA3	0.61887	1.97408	0
N-Ras	0	-0.00427794	1
eIF4E	0	0.00958079	1
PRDX1	-0.0270253	-0.0732732	1
Src_pY416	-0.199423	-0.279303	9.38348e-11
GSK3_pS9	0	-0.027283	1
PDK1_pS241	0.255713	0.266761	3.07669e-28
SCD	-0.0705595	-0.257438	1
PARP_cleaved	-0.0535495	-0.0929696	0.25642
53BP1	0.181297	0.291515	9.18826e-16
CDK1	-0.145762	-0.166746	6.44023e-08
JNK_pT183_pY185	0.165394	0.206642	1.49699e-08
beta-Catenin	-0.0088777	-0.0830329	1
Chk1	-0.127338	-0.141166	5.23404e-07
TFRC	-0.133005	-0.259024	0.000121521
Chk2_pT68	-0.18326	-0.271725	8.82902e-09
PCNA	0	-0.0111612	1
ER-alpha_pS118	0.458497	0.714241	0
PR	0.485314	2.1411	0
PKC-pan_BetaII_pS660	-0.0324677	-0.101688	1
p70S6K_pT389	0	-0.0361023	1
PI3K-p85	0.0593728	0.119302	0.00534895
Tuberin	0.0685599	0.133178	0.0136899
MYH11	0.112212	0.493398	0.00127064

## Sheet: cn_ER
Aberration	funcSFA Coefficient	OLS Coefficient	p
Gain1	-0.255814	-0.256392	7.89618e-22
Gain2	-0.217696	-0.250538	9.26508e-16
Gain3	-0.140517	-0.193114	1.68506e-06
Gain4	0	-0.0448107	1
Gain5	0	-0.00978	1
Gain6	0	0.0168227	1
Gain7	0.130884	0.197706	4.56165e-08
Gain8	0.0148567	0.0895787	1
Gain9	0	0.00415572	1
Gain10	0	0.00332279	1
Gain11	0	0.0380604	1
Gain12	-0.164737	-0.174927	1.75733e-09
Gain13	0	0.0510113	1
Gain14	0	-0.0212175	1
Gain15	0	-0.0435872	1
Gain16	0	-0.0293434	1
Gain17	0.283536	0.272176	5.74599e-28
Gain18	-0.144302	-0.193225	1.79943e-07
Gain19	-0.266431	-0.291615	1.68406e-22
Gain20	-0.186648	-0.208895	2.09052e-12
Gain21	-0.19804	-0.341845	8.5956e-10
Gain22	-0.225614	-0.282792	6.62308e-15
Gain23	-0.0958307	-0.142971	0.010279
Gain24	-0.0622103	-0.117458	0.289008
Gain25	-0.0189695	-0.0757483	1
Gain26	0.156821	0.402686	6.42555e-06
Gain27	0.116689	0.326667	0.00964897
Gain28	0.11418	0.310941	0.0132165
Gain29	0.0696545	0.183881	1
Gain30	0.0162717	0.0863114	1
Gain31	0	0.0540392	1
Gain32	0	0.0383205	1
Gain33	0	0.042259	1
Gain34	0	0.0327189	1
Gain35	0	0.0194297	1
Gain36	0	0.0231665	1
Gain37	0	0.0189809	1
Gain38	-0.00384779	-0.0554469	1
Gain39	-0.0229725	-0.0697434	1
Gain40	-0.0265903	-0.0784752	1
Gain41	-0.0942209	-0.193063	0.0010369
Gain42	0	0.00194565	1
Gain43	-0.0286343	-0.0794403	1
Gain44	0.0132323	0.058091	1
Gain45	-0.279771	-0.293482	1.0875e-25
Gain46	-0.289027	-0.281892	3.4704e-27
Gain47	-0.00287619	-0.0638653	1
Gain48	0	0.0525881	1
Gain49	0	-0.0278477	1
Gain50	0	-0.0422612	1
Gain51	0	-0.0162172	1
Gain52	0	-0.045695	1
Gain53	0.053656	0.121615	1
Gain54	0.178589	0.415587	1.28555e-08
Gain55	0	-0.029452	1
Gain56	0	-0.0591357	1
Gain57	-0.162693	-0.208842	6.43292e-09
Gain58	-0.131816	-0.197929	1.63317e-05
Gain59	-0.0596131	-0.116667	0.738087
Gain60	-0.0551295	-0.110838	0.764038
Gain61	0.177848	0.187998	1.0976e-11
Gain62	0.114533	0.174404	0.000354136
Gain63	-0.134798	-0.216199	2.40868e-07
Gain64	0.108438	0.130591	2.07479e-05
Gain65	0.183057	0.208403	6.14388e-12
Gain66	0.15946	0.171694	1.88925e-08
Gain67	0.0110194	0.0528904	1
Gain68	0	0.00993396	1
Gain69	0	0.00252355	1
Gain70	0.278243	0.324516	1.44547e-26
Gain71	-0.0928534	-0.177075	0.00747687
Gain72	0.0164375	0.0693836	1
Gain73	0.0449199	0.103458	1
Gain74	0.108765	0.181911	0.00283013
Gain75	0.16351	0.23977	1.78789e-09
Gain76	0.225453	0.305025	9.30318e-17
Gain77	-0.0388755	-0.161364	1
Gain78	-0.0371745	-0.157948	1
Gain79	0.106177	0.205605	0.00418516
Gain80	0.109883	0.214545	0.0015579
Gain81	0.155349	0.267035	2.26532e-08
Gain82	0.15514	0.242632	6.23935e-09
Gain83	0.111858	0.234405	0.000406062
Gain84	0.0938954	0.176491	0.000332643
Gain85	0.0579403	0.12711	0.459417
Gain86	0.0122797	0.0724268	1
Gain87	-0.0168009	-0.0714047	1
Gain88	-0.00469691	-0.0666104	1
Gain89	0	0.0423662	1
Gain90	-0.0359732	-0.0861534	1
Gain91	-0.0174707	-0.0748754	1
Gain92	-0.160619	-0.209606	7.32544e-07
Gain93	-0.0689124	-0.117349	0.020354
Gain94	0.0407525	0.0726262	1
Gain95	0.110911	0.166498	1.59549e-06
Gain96	0.121748	0.170839	1.49982e-08
Gain97	0.0794649	0.158002	0.00441927
Gain98	0.0766621	0.175555	0.0761096
Gain99	0.0704322	0.146587	0.0105375
Gain100	-0.100193	-0.147722	0.00881896
Gain101	-0.0841185	-0.115465	0.00136479
Loss102	-0.00127128	-0.0634389	1
Loss103	-0.184642	-0.207762	2.51458e-13
Loss104	0	0.0376101	1
Loss105	0	0.0110286	1
Loss106	0.250172	0.25317	5.39972e-21
Loss107	0.213687	0.297792	2.66801e-13
Loss108	0.192878	0.224481	2.68941e-12
Loss109	0.195805	0.199132	3.27513e-12
Loss110	0.277394	0.294008	6.30455e-25
Loss111	-0.0871115	-0.134301	0.00158835
Loss112	-0.221991	-0.31959	1.28572e-13
Loss113	-0.212451	-0.26646	7.0458e-13
Loss114	-0.0526578	-0.110047	1
Loss115	0	-0.0263449	1
Loss116	0	0.0347377	1
Loss117	0.0360723	0.103148	1
Loss118	0	-0.0405523	1
Loss119	0	-0.00247243	1
Loss120	-0.158117	-0.228438	1.01748e-07
Loss121	-0.0232665	-0.0903769	1
Loss122	0.105612	0.15361	0.00281268
Loss123	0.0861118	0.120386	0.015131
Loss124	0.0844901	0.119336	0.0383199
Loss125	0	0.0447984	1
Loss126	0.0452506	0.0930028	1
Loss127	0.160089	0.190059	5.47198e-10
Loss128	0.0421325	0.0991785	0.439484
Loss129	-0.0344774	-0.0784537	1
Loss130	-0.0776101	-0.111056	0.0187242
Loss131	-0.188208	-0.241399	1.15673e-12
Loss132	-0.124044	-0.200902	5.05025e-05
Loss133	-0.0498118	-0.111404	1
Loss134	-0.0771372	-0.1298	0.0288577
Loss135	0	-0.0277859	1
Loss136	0	0.0226443	1
Loss137	0	0.0391569	1
Loss138	0	0.0352954	1
Loss139	0.0852925	0.116239	0.00388925
Loss140	0.184665	0.186663	2.64747e-12
Loss141	-0.321591	-0.466428	1.22944e-32
Loss142	-0.342263	-0.4821	5.48986e-38
Loss143	-0.341475	-0.474498	1.56869e-37
Loss144	-0.0241002	-0.0821833	1
Loss145	0	-0.0451123	1
Loss146	0	-0.0592014	1
Loss147	-0.00581296	-0.0662824	1
Loss148	0	-0.0449938	1
Loss149	0.219685	0.289121	2.08333e-16
Loss150	0.233451	0.286509	2.65174e-19
Loss151	0.201154	0.300542	1.03897e-14
Loss152	0	-0.00553938	1
Loss153	0	-0.0498029	1
Loss154	0.0108041	0.0579189	1
Loss155	0.0226432	0.0691688	1
Loss156	0.111724	0.137666	3.15462e-06
Loss157	0	0.034878	1
Loss158	0.0918922	0.143965	0.00538063
Loss159	-0.0961601	-0.152125	0.00820235
Loss160	-0.0277853	-0.0860734	1
Loss161	-0.0661382	-0.131593	0.0493055
Loss162	-0.152381	-0.201374	3.72658e-08

## Sheet: rnaseq_EMT
Gene	funcSFA Coefficient	OLS Coefficient	p
SCGB2A2|4250	0.105383	0.34005	0.0739466
LTF|4057	-0.0632857	-0.242961	0.311622
PGR|5241	0.137843	0.292679	3.29298e-11
PEG10|23089	0.0867388	0.216039	1
SCUBE2|57758	0.147843	0.367252	8.56539e-13
BMPR1B|658	0.00280846	0.0367212	1
NAT1|9	0.0650729	0.127457	1
GFRA1|2674	0.0778957	0.230406	0.197242
SLC7A2|6542	0.0884621	0.214966	0.345425
CEACAM6|4680	0.074641	0.164443	1
PIP|5304	0	-0.00538046	1
STC2|8614	0	0.0163072	1
SFRP1|6422	0	-0.020688	1
KRT5|3852	0.0367251	0.105591	1
TFF1|7031	0.0075589	0.031756	1
KRT15|3866	-0.0294783	-0.0871506	1
MUC5B|727897	-0.0189714	-0.0833955	1
LRP2|4036	-0.0920156	-0.214822	0.0563739
FADS2|9415	0.0575179	0.116922	1
TFF3|7033	0	0.00688599	1
APOD|347	0.125184	0.246243	0.00932706
CYP2B7P1|1556	0.013121	0.0480576	1
VTCN1|79679	0.136727	0.286961	8.3166e-06
LOC96610|96610	-0.0239726	-0.0803494	1
IGJ|3512	0.0119222	0.0178543	1
NPY1R|4886	0	-0.00227509	1
COL11A1|1301	0.794223	1.60135	0
KRT17|3872	0.120922	0.273491	6.98233e-08
EEF1A2|1917	0.122409	0.276536	2.23317e-05
CXCL14|9547	0.201547	0.411566	5.19439e-10
RPL9|6133	0	-0.0048587	1
ADAM6|8755	-0.0141604	-0.0635551	1
PPP1R1B|84152	0.0327123	0.0642839	1
SLC40A1|30061	0.268587	0.419661	4.45895e-26
GREB1|9687	0	-0.00156155	1
ESR1|2099	-0.0255921	-0.10448	1
MAOB|4129	0.0962675	0.171281	0.447131
AGR2|10551	0	-0.012749	1
MAPT|4137	0.0401722	0.0966598	1
WFDC2|10406	-0.173437	-0.338319	7.45937e-08
AFF3|3899	-0.0167415	-0.0636322	1
CXCL9|4283	0	-0.0148272	1
IL6ST|3572	0.121251	0.22298	2.98576e-11
TFAP2B|7021	0.0778443	0.111518	1
SERPINA5|5104	0	-0.0316445	1
ALDH3B2|222	-0.00759057	-0.0638454	1
IFI6|2537	-0.0460496	-0.0900881	1
NTN4|59277	0.12972	0.187222	1.22065e-06
TSPAN1|10103	0.0372746	0.0791244	1
MGP|4256	-0.0215681	-0.0627532	1
PTPRT|11122	0.111634	0.178756	8.23083e-05
CFB|629	0	-0.0351981	1
SLC39A6|25800	-0.0576862	-0.0948881	1
NKAIN1|79570	0.0582406	0.122519	0.0400895
SERPINA3|12	-0.000884148	-0.0249464	1
KRT14|3861	0.0554714	0.135011	1
SPP1|6696	0.38753	0.593379	2.94273e-42
SCGB1D2|10647	0.0454961	0.0761486	1
RET|5979	-0.0335811	-0.0881695	1
CILP|8483	0.517305	0.856995	0
DHRS2|10202	0.0944516	0.155766	0.046604
SUSD3|203328	0	0.000669399	1
C4A|720	0.0741977	0.125367	0.422677
PROM1|8842	0.0730755	0.113461	0.178329
CYP4X1|260293	0	-0.0161401	1
S100P|6286	0.122782	0.191985	0.00545563
ASPN|54829	0.789781	1.15428	0
MX1|4599	-0.0168936	-0.0448392	1
CLSTN2|64084	0.138478	0.246317	1.10571e-13
IFI27|3429	0.0308999	0.0790099	1
CP|1356	0.0714787	0.113832	1
CACNG4|27092	0.271013	0.523547	6.75052e-26
GSTM3|2947	0.0144667	0.0497054	1
CD36|948	0.0979433	0.135223	1
COL14A1|7373	0.417674	0.559309	0
COL10A1|1300	0.83188	1.32806	0
MMP11|4320	0.711112	0.999029	0
GABRP|2568	0	-0.0394001	1
ELOVL2|54898	0.0112541	0.0410851	1
FOS|2353	0.146339	0.220373	5.12653e-06
SEC14L2|23541	0.116964	0.172265	0.00100629
SYT13|57586	0.00790292	0.0516348	1
ZNF238|10472	0.0712927	0.108867	1
KCNE4|23704	0.115707	0.175297	0.00142543
ISG15|9636	-0.00871972	-0.0349974	1
STEAP4|79689	0.00286215	0.0111464	1
LRRC15|131578	0.84888	1.24076	0
ABAT|18	0.0519765	0.0768444	1
HSPB8|26353	0.0967454	0.149989	0.0483281
KRT7|3855	0.167396	0.326757	8.41513e-11
KRT23|25984	0.055722	0.0960231	1
THSD4|79875	0	0.0173927	1
ELN|2006	0.372287	0.551164	0
DNAJC12|56521	-0.00393319	-0.0416115	1
MUC1|4582	0.0764471	0.133768	1
AQP3|360	0	-0.0109506	1
EHF|26298	0.014682	0.0280817	1
ASS1|445	0.0152074	0.0351063	1
C8orf4|56892	0.0945489	0.130618	1
COMP|1311	0.678118	1.13183	0
GSTP1|2950	0.00427486	0.0330985	1
IFIT1|3434	0	0.0169542	1
PADI2|11240	0	-0.0163683	1
TMC5|79838	0.160035	0.254689	4.46932e-11
SLC7A5|8140	-0.0629644	-0.0992508	1
S100A1|6271	0	-0.014345	1
CHI3L1|1116	0.0644698	0.114572	1
MYH11|4629	0.222436	0.297322	1.69868e-23
CRIP1|1396	0.0241589	0.0565899	1
LAMC2|3918	0.223278	0.347238	4.16395e-20
SLITRK6|84189	0.206846	0.291622	1.39454e-12
C10orf116|10974	0.0206089	0.0482843	1
NPNT|255743	0.107056	0.17113	0.0037142
RPS27|6232	0	0.00513397	1
LRG1|116844	0.0187818	0.0325297	1
KIAA1467|57613	-0.0465412	-0.0919789	1
TBC1D9|23158	0	-0.0301361	1
MUCL1|118430	0.00865441	0.0123167	1
EGR1|1958	0.203367	0.269367	1.88104e-14
MMP9|4318	0.263636	0.414307	2.02304e-20
TBX3|6926	0.00957807	0.0396935	1
GJA1|2697	0.35581	0.496384	6.82832e-37
PSD3|23362	0.131613	0.176882	0.000209456
TNC|3371	0.437921	0.589137	0
THBS4|7060	0.301365	0.423816	8.08514e-35
BAMBI|25805	0	-0.0239478	1
HLA-DRB5|3127	0.0696748	0.115003	0.866001
TRIM29|23650	0.100167	0.157344	1.05476e-06
TMPRSS3|64699	0	-0.0326959	1
PLIN4|729359	0.0370056	0.054911	1
CDH3|1001	0.165702	0.245766	2.60159e-13
TSPYL5|85453	0.0932773	0.137711	0.149853
CA12|771	0.049375	0.115407	0.823627
DUSP4|1846	0	-0.0235459	1
CPB1|1360	-0.00218589	-0.0250735	1
LAMA3|3909	-0.0563749	-0.101849	1
ITGB6|3694	0.293726	0.454154	2.4451e-26
STC1|6781	0.0176405	0.0481058	1
LYZ|4069	0.0577686	0.0929678	1
COX6C|1345	-0.16386	-0.188663	2.53757e-09
SCD|6319	0.0625867	0.103228	1
ABCC11|85320	0.090351	0.121	0.167247
SERPINA1|5265	0	0.00745106	1
HIST1H1C|3006	0	-0.0068907	1
NLRP2|55655	0.038773	0.0732678	1
TGFBR3|7049	0	-0.00226706	1
ERAP2|64167	0.116005	0.143005	0.240743
PKIB|5570	-0.0411429	-0.0885293	1
ADCY1|107	0	0.00479617	1
LAMB3|3914	0.186641	0.24621	7.21046e-17
SFRP4|6424	0.622603	0.896684	0
AGR3|155465	0.010376	0.0372158	1
C10orf81|79949	0.107057	0.140127	0.11233
CLIC6|54102	0.220932	0.294413	6.22096e-13
FOSB|2354	0.0855545	0.111002	0.610598
ERBB4|2066	0.00707994	0.0201881	1
CRAT|1384	0.0934462	0.124364	0.0616048
PLAT|5327	0.250108	0.364083	1.21659e-25
FABP4|2167	0.0899129	0.117533	0.190551
SHISA2|387914	0.36406	0.425546	4.97439e-37
C6orf211|79624	-0.0583628	-0.100731	0.0644432
VANGL2|57216	0	0.0216411	1
MYBL2|4605	0	0.00587584	1
ITGA11|22801	0.849073	1.01106	0
IGFBP5|3488	0.25293	0.347476	9.03696e-14
PTGER3|5733	0.275893	0.313227	5.38019e-32
CRABP2|1382	0	-0.00247137	1
REPS2|9185	0.00801741	0.0275668	1
PCSK6|5046	0.0328986	0.0679436	1
AZGP1|563	-0.0657394	-0.145799	1
S100A9|6280	0.109313	0.159878	0.00618221
GALNT6|11226	0.0507964	0.0746821	1
GSTM2|2946	0	0.0259369	1
REEP6|92840	0.0435242	0.0795174	1
HLA-DQA1|3117	0.101462	0.132934	0.000505454
IFI44L|10964	0	0.00558395	1
HOXB2|3212	0.0947545	0.107661	0.747621
ECM1|1893	0.269015	0.380712	1.64004e-24
PHGDH|26227	-0.0459158	-0.0912944	1
GSTM1|2944	0.0166692	0.0474607	1
C1orf116|79098	0.125045	0.159007	0.00799697
RERG|85004	-0.0789432	-0.130203	0.00385163
ACADSB|36	-0.0259762	-0.0653043	1
FGD3|89846	0.0835957	0.111812	0.0279319
DEGS2|123099	0.00701073	0.0295226	1
MMP7|4316	0.165037	0.256595	5.34286e-12
CYP4Z1|199974	0.0395961	0.0434771	1
SYTL2|54843	0.159518	0.210473	1.15808e-13
OAS2|4939	0.0250504	0.0451835	1
FAM129A|116496	-0.0153698	-0.0668039	1
EFEMP1|2202	0.313004	0.38851	3.88413e-25
TM4SF1|4071	-0.00818349	-0.0335874	1
ATHL1|80162	-0.0285316	-0.0664497	1
CXCL10|3627	0	0.00345879	1
IGF2|3481	0.425471	0.562448	0
BCL2|596	-0.0516626	-0.0897773	0.137927
LDHB|3945	-0.0240292	-0.0554161	1
HLA-DQB1|3119	0.0722762	0.103035	0.253148
HTRA3|94031	0.737707	0.877474	0
SLPI|6590	-0.00723341	-0.0595258	1
FNDC1|84624	0.762544	0.903591	0
CNTNAP2|26047	0.0714297	0.102121	1
LAD1|3898	0.0293151	0.0557902	1
SYNM|23336	-0.0305365	-0.0736369	1
S100A14|57402	0.0938473	0.170393	0.900465
CITED4|163732	0.00864404	0.0356534	1
TPRG1|285386	0	0.0193049	1
TMEM150C|441027	0	-0.0312266	1
HIST2H2BE|8349	0	-0.0123346	1
ANPEP|290	0.199765	0.29317	2.24544e-08
MFAP4|4239	0.404309	0.484755	0
ARNT2|9915	-0.0198856	-0.0592002	1
FCGBP|8857	0.0459399	0.0729113	1
UBD|10537	-0.0432331	-0.099869	0.616003
TUBB3|10381	0.237224	0.290215	7.93713e-20
EVL|51466	-0.0867185	-0.11089	0.0112603
IQGAP2|10788	0.0610724	0.0676716	1
PREX1|57580	0.0234455	0.0616337	1
CYBRD1|79901	0.218476	0.258873	3.03711e-25
RIMS4|140730	0.113514	0.161739	8.019e-08
SLC12A2|6558	0.1065	0.130241	0.0685384
NTRK2|4915	0	-0.00879535	1
BCAS1|8537	0.0461516	0.0757693	1
DACH1|1602	-0.000539138	-0.03967	1
CHAD|1101	0	0.0201003	1
PARD6B|84612	-0.0582001	-0.0922802	0.0634034
MEX3A|92312	0.0377937	0.0747204	1
NELL2|4753	0	-0.0148827	1
HSPA2|3306	0.0481652	0.072196	1
F13A1|2162	0.638217	0.745069	0
KITLG|4254	0.0915313	0.112881	0.110891
PDE4B|5142	0.0720097	0.0804573	1
DUSP1|1843	0.174878	0.202789	2.94209e-09
SORBS2|8470	0	-0.0202847	1
CX3CL1|6376	2.3957e-05	0.017055	1
STARD10|10809	-0.0797358	-0.109105	0.00138226
ENPP5|59084	-0.0632105	-0.112857	0.557796
CELSR1|9620	0	0.018738	1
FAM134B|54463	-0.037197	-0.0673628	1
KIAA1244|57221	0.0719408	0.102584	0.00519825
RARRES3|5920	-0.00864394	-0.0624037	1
ADH1B|125	0.0486877	0.0599957	1
COL12A1|1303	0.798792	0.901948	0
SEZ6L2|26470	0	-0.0192738	1
IFIT3|3437	0.0349259	0.063881	1
BST2|684	0	-0.00932359	1
TPSB2|64499	0.286321	0.334419	2.05622e-30
SLC44A4|80736	0.0195815	0.0481361	1
GREM1|26585	0.695306	0.870407	0
IGFBP2|3485	0	-0.0048962	1
FBN1|2200	0.833982	0.913948	0
ADAM12|8038	0.815589	0.907056	0
LAPTM4B|55353	-0.0011132	-0.0288325	1
FAT1|2195	0.365452	0.416623	0
COL17A1|1308	0.125496	0.136616	6.62251e-07
GPC4|2239	0.161442	0.182558	8.44032e-07
AR|367	0.183978	0.238226	6.58762e-27
PRELP|5549	0.36703	0.406376	2.24208e-44
FMOD|2331	0.33249	0.399449	1.12084e-33
TFCP2L1|29842	-0.139321	-0.169623	1.50464e-07
C8orf85|441376	0	0.0192629	1
TOP2A|7153	-0.00845655	-0.0429493	1
GALNT3|2591	0.0110484	0.0210819	1
PTPRC|5788	0.0843187	0.103899	1.22031e-13
WNK4|65266	0	-0.01097	1
SLC4A8|9498	0.0622761	0.0729826	1
ETNK2|55224	0.121483	0.156169	5.00372e-05
THBS2|7058	0.880871	1.00007	0
OAS1|4938	0	-0.0241077	1
CLDN3|1365	-0.0491896	-0.0818991	1
ADIPOQ|9370	0.0660588	0.078629	1
SFRP2|6423	0.711939	0.970526	0
KIF13B|23303	0	-0.0148554	1
ANXA9|8416	0.0132993	0.0361581	1
NFIB|4781	0	-0.00345476	1
ATP2A3|489	-0.0466409	-0.0963878	1
PDK4|5166	0.0595158	0.0795927	1
SH3BGRL|6451	0.0795279	0.0932307	0.97549
CREB3L1|90993	0.288704	0.32742	1.16002e-31
HMCN1|83872	0.66559	0.701775	0
IFITM1|8519	0.00645889	0.0380993	1
CLU|1191	-0.093083	-0.146167	0.277616
XIST|7503	0	-0.0194129	1
CCND1|595	0	0.0225924	1
SLC1A1|6505	0.219235	0.252377	4.55064e-12
GRIK3|2899	0.0193247	0.0399425	1
CAPS|828	0	0.0222752	1
BTG2|7832	-0.0181643	-0.0584163	1
AKR7A3|22977	-0.00548249	-0.0346359	1
H19|283120	0.337444	0.408152	1.44654e-34
RBP1|5947	0	-0.00429442	1
KCNMA1|3778	0.127468	0.136352	0.0011656
LONRF2|164832	0	0.0106772	1
EPPK1|83481	0.205891	0.223877	1.16475e-10
ITGB8|3696	0.0466198	0.0683914	1
VCAN|1462	0.814115	0.875129	0
SULF1|23213	0.720723	0.766092	0
KIF12|113220	-0.173138	-0.208273	5.04151e-15
CRYAB|1410	0.159676	0.212551	1.01267e-16
FAM198B|51313	0.209781	0.262553	1.31781e-21
PKP1|5317	0.0789819	0.100331	0.103425
ST6GAL1|6480	0.0455321	0.0517264	1
LFNG|3955	0.00471104	0.0397446	1
SMOC2|64094	0.286637	0.33985	7.45196e-27
CELSR2|1952	-0.0587274	-0.0798341	1
ZNF552|79818	0	-0.0508075	1
CCL5|6352	-0.007739	-0.0594778	0.11261
IRS1|3667	0.160192	0.201909	1.26729e-12
HSPB1|3315	0.0380849	0.0839776	1
AIF1L|83543	-0.0256654	-0.0741698	1
UHMK1|127933	0.0745246	0.10365	6.51527e-07
ITPR1|3708	0	-0.00923768	1
GBP1|2633	0.0702751	0.0928784	1.60794e-05
APOE|348	0.0451258	0.0811608	1
CALML5|51806	0.0511486	0.0728694	1
FOXM1|2305	-0.0668612	-0.0985172	0.000885659
RHOBTB3|22836	0.110449	0.144801	0.00625228
ENO2|2026	0.0826827	0.121747	0.00981491
DCLK1|9201	0.0646461	0.0845233	1
PAPSS2|9060	0.303176	0.335065	1.33638e-22
SOX9|6662	-0.0616322	-0.100756	1
FASN|2194	0	-0.010599	1
MFAP5|8076	0.755248	0.83066	0
GPRC5A|9052	0.165583	0.234944	1.04442e-07
GPX3|2878	0.149832	0.168258	1.16981e-06
MYB|4602	-0.0507016	-0.112918	0.0930724
PDZK1|5174	-0.0486696	-0.0705313	1
UGCG|7357	0.0462916	0.0746542	0.0987398
NQO1|1728	0.00420577	0.0308716	1
TPX2|22974	-0.00289582	-0.0359595	1
SEMA3C|10512	0.196338	0.229009	6.01258e-12
ABLIM3|22885	0.0791899	0.0901354	0.205584
AMIGO2|347902	0.280908	0.324649	1.10613e-23
IRX2|153572	0.031721	0.0463686	1
CEACAM5|1048	0.067454	0.0894337	0.372364
OAS3|4940	0	0.00995693	1
SYCP2|10388	-0.0447439	-0.0882633	1
COL5A1|1289	0.849256	0.886541	0
C1orf226|400793	-0.0684094	-0.106198	0.0819123
SYNPO2|171024	0.211078	0.228539	2.03301e-17
COL5A2|1290	0.874101	0.912642	0
SAA1|6288	0	-0.0201511	1
GJB2|2706	0.674304	0.802496	0
SPOCK1|6695	0.751405	0.787242	0
SPON1|10418	0.750066	0.867412	0
F2RL2|2151	0.284002	0.308438	1.45693e-38
RSAD2|91543	0.194456	0.218477	1.91732e-27
S100A6|6277	0.076166	0.117867	0.0210767
IGF1R|3480	0.0390018	0.0900805	1
CYR61|3491	0.412395	0.436511	0
RGS1|5996	0.119836	0.13381	0.00475825
HIST2H2AA3|8337	-0.004741	-0.0288807	1
HOXC10|3226	0.177183	0.237279	8.32733e-06
TNS4|84951	0.151037	0.163549	5.73713e-05
CCDC74A|90557	-0.00903863	-0.0343073	1
MKI67|4288	0	0.00907663	1
PLAU|5328	0.76164	0.768745	0
MDK|4192	-0.0232518	-0.0529239	1
ZNF703|80139	0.0158764	0.0478519	1
CTGF|1490	0.587199	0.620488	0
HIST1H2AC|8334	-0.0573054	-0.0885062	1
DCN|1634	0.745787	0.905546	0
COL8A2|1296	0.790755	0.843991	0
SIX1|6495	0	-0.00603068	1
HLA-DRB1|3123	0.061635	0.0882218	0.0778821
CENPF|1063	0	0.00895406	1
SLC7A8|23428	0.100845	0.138627	0.000158705
LPL|4023	0.171303	0.191655	4.04682e-10
CYBB|1536	0.149737	0.1644	3.71482e-22
NR4A1|3164	0.0258432	0.0591309	1
RGS5|8490	0.0954095	0.119396	0.0338501
MATN2|4147	0.0730103	0.0696293	1
FHL2|2274	0.23531	0.264328	3.29346e-16
CCDC80|151887	0.671757	0.737335	0
KIT|3815	0.0651035	0.0773078	0.669123
MMP13|4322	0.6611	0.672802	0
WLS|79971	0.326163	0.318581	4.75247e-29
LASS6|253782	0.0166225	0.042752	1
SYT12|91683	0.0228919	0.0393138	1
FBLN2|2199	0.623002	0.687424	0
CYFIP2|26999	-0.0406438	-0.0758529	1
ZG16B|124220	0	0.00699897	1
COL8A1|1295	0.741602	0.747087	0
PRLR|5618	0	0.00663327	1
NFKBIZ|64332	0.0176085	0.021637	1
RAB31|11031	0.581621	0.587284	0
TTC39A|22996	0	-0.012504	1
RRM2|6241	-0.0026348	-0.0362746	1
MYC|4609	-0.0511509	-0.0809914	1
LY6E|4061	-0.0401616	-0.0698787	1
C1orf115|79762	-0.0357547	-0.0863861	1
KIF5C|3800	0.0215524	0.0408567	1
COL4A5|1287	0.20119	0.255879	4.5314e-11
ENPP1|5167	0.186027	0.229129	3.95862e-14
NEAT1|283131	0	-0.0164237	1
FBXL16|146330	0	0.0063164	1
ITGA2|3673	0.243868	0.262552	6.96893e-21
STAC2|342667	-7.29447e-05	-0.0434724	1
ST6GALNAC2|10610	0.0271359	0.0513133	1
MXRA5|25878	0.78991	0.77273	0
PTGES|9536	0.0551648	0.0881593	1
DDIT4|54541	0.0486619	0.06718	1
FLJ23867|200058	-0.0201785	-0.0408329	1
ATP1B1|481	0.00570816	0.0263045	1
NAV2|89797	0.0110398	0.0348879	1
AHNAK2|113146	0.471352	0.506563	0
GBP4|115361	-0.0180402	-0.066558	0.0217754
?|57714	0.103244	0.117624	1.21455e-07
CD163|9332	0.142482	0.166017	3.07814e-12
IER3|8870	-0.0283624	-0.0603207	1
POSTN|10631	0.806194	0.918449	0
CHI3L2|1117	-0.0131218	-0.0495536	1
C19orf21|126353	0.128512	0.194839	2.5979e-06
SPTBN2|6712	0	0.0110732	1
CA2|760	0.0219458	0.0381615	1
C3|718	0.145277	0.176048	7.46904e-12
STEAP2|261729	0.0820336	0.0870294	0.931067
PTPN13|5783	0.138719	0.164242	3.63305e-07
LAMA2|3908	0.482149	0.503879	0
TNFSF10|8743	0.0193128	0.0335937	1
EGLN3|112399	0.288967	0.292737	1.13188e-22
PYGL|5836	0.158227	0.171912	6.23236e-06
PODN|127435	0.66076	0.721364	0
BAI2|576	0.051541	0.0834948	1
PIGR|5284	-0.0296647	-0.0861018	1
ANLN|54443	0.0536873	0.0778943	0.0212754
CBX2|84733	0.0492859	0.0671956	0.668358
UGDH|7358	0.115421	0.124995	0.00288537
HERC6|55008	0	-0.0115996	1
PPP2R2C|5522	0.0605142	0.082422	1
RAB11FIP1|80223	0	0.0274458	1
CD109|135228	0.382708	0.404278	0
MMP2|4313	0.781792	0.791451	0
SLC4A7|9497	0.0490544	0.0622131	1
UBE2C|11065	-0.029662	-0.0508096	1
MS4A7|58475	0.211421	0.221185	9.31136e-15
HMGCS2|3158	0	-0.0332402	1
SUSD4|55061	-0.115441	-0.140651	0.00613004
C3orf57|165679	0.167501	0.170649	2.84258e-06
SDC1|6382	0.464573	0.480534	0
SLC2A10|81031	0.166873	0.200232	6.73846e-13
ACTG2|72	0.187566	0.232051	1.1189e-15
FGFR2|2263	0	-0.00170227	1
GALNT7|51809	0	-0.0301698	1
PDCD4|27250	-0.0670554	-0.0922463	0.0989634
ITGB4|3691	0.121431	0.159519	0.000824212
PRSS23|11098	0.301747	0.361789	1.36891e-28
SERPINE1|5054	0.485316	0.48522	0
SEMA3B|7869	1.10345e-05	0.0350111	1
XAF1|54739	0.0140621	0.0398143	1
H2AFJ|55766	-0.120772	-0.139248	8.91887e-05
ABCA12|26154	0.179852	0.166172	3.10802e-09
INPP4B|8821	0.215656	0.224151	4.63814e-30
CD24|100133941	0.0315042	0.0685201	1
FKBP5|2289	0.0213881	0.027423	1
SYBU|55638	0	-0.0135523	1
TPM2|7169	0.474988	0.481101	0
ZFP36|7538	0.105455	0.11517	0.00321627
TAOK1|57551	0.143455	0.151799	1.76023e-21
AREG|374	0.120527	0.123085	0.00840986
LMX1B|4010	0	-0.0223627	1
ALCAM|214	0.0283822	0.0512761	1
VAV3|10451	0	0.0044663	1
BNIPL|149428	0	-0.0309821	1
MAST4|375449	0.0628555	0.074829	0.0391327
ACSL1|2180	0.0989249	0.107711	0.213118
MXRA8|54587	0.667699	0.671754	0
PFKP|5214	0.148131	0.176937	7.34907e-09
CAMK2N1|55450	0.151845	0.181317	5.86554e-07
RAI2|10742	0.156876	0.145056	1.06724e-10
CXCL12|6387	0.508905	0.486582	0
ANO1|55107	0.178505	0.212598	1.31078e-09
ANKRD30A|91074	0.0406445	0.0569191	1
ANTXR1|84168	0.822921	0.78228	0
DGAT2|84649	-0.0593213	-0.0900557	1
SYT1|6857	0	0.0104657	1
LOX|4015	0.768473	0.739946	0
PRKAR2B|5577	-0.0507344	-0.0969105	1
NFATC4|4776	0.16232	0.170364	3.74108e-09
C9orf150|286343	0.125195	0.12926	0.0142438
ITGBL1|9358	0.692194	0.712413	0
SQLE|6713	0.0427616	0.0639907	1
LUM|4060	0.823848	0.942877	0
HIST1H2BK|85236	-0.073367	-0.0946249	1
MT1E|4493	0.0243354	0.0607572	1
KCNK1|3775	0.258589	0.300874	1.23663e-17
C10orf10|11067	0.189685	0.1941	2.85859e-17
LDLRAD3|143458	0.0307994	0.0690546	1
SORBS1|10580	0.212424	0.202686	4.25189e-20
COL3A1|1281	0.826314	0.815064	0
SORD|6652	-0.0160276	-0.0500774	1
SLC9A3R1|9368	-0.0606284	-0.0789927	0.77204
CDH11|1009	0.829837	0.866309	0
C1QB|713	0.0443427	0.0685499	0.151625
COBL|23242	-0.0483506	-0.0990738	1
CEACAM1|634	-0.0297215	-0.0731652	1
SGK3|23678	-0.051672	-0.0884731	0.280831
PHYHD1|254295	0.0359496	0.0566639	1
STAT1|6772	-0.0125013	-0.0444147	1
MGLL|11343	0.227286	0.221823	4.58776e-14
CKMT1B|1159	-0.120709	-0.167433	0.00379889
BCAM|4059	-0.00949148	-0.0424399	1
SMARCA1|6594	0.0998525	0.127058	0.0249677
MMP1|4312	0.386161	0.360162	0
RARRES1|5918	0.0767549	0.0934622	0.0459258
PLEKHB1|58473	-0.136191	-0.1461	2.41501e-05
GBP3|2635	0.0165236	0.0258711	1
LIMCH1|22998	0.139165	0.146328	2.87209e-06
METRN|79006	0.0306345	0.048179	1
PLA2G16|11145	0.0573783	0.0698668	1
AQP1|358	0.151522	0.149869	1.24832e-10
ADAMTS1|9510	0.185482	0.18609	9.87595e-13
HIST1H2BD|3017	-0.0237727	-0.0528127	1
TPD52L1|7164	-0.0581136	-0.109845	0.656738
ASPM|259266	0	-0.00976106	1
SPARCL1|8404	0.361616	0.321509	0
DIO2|1734	0.539269	0.531711	0
PDGFRA|5156	0.609234	0.664579	0
C16orf45|89927	0.237656	0.215352	9.92565e-20
TAP1|6890	-0.0987482	-0.120874	2.12291e-11
IL32|9235	0.150931	0.175973	1.6025e-13
IFI44|10561	0	0.0145923	1
ITPR2|3709	0	-0.0245025	1
CMYA5|202333	0.0224405	0.0298712	1
SLC34A2|10568	0	-0.00149943	1
DPT|1805	0.502836	0.531388	0
FGFR3|2261	-0.0327315	-0.0532127	1
CYP1B1|1545	0.223352	0.258846	1.34152e-12
C1orf106|55765	0.0513568	0.0620399	1
SHROOM1|134549	0	-0.0118773	1
FCGR3A|2214	0.300702	0.295582	0
ITGB2|3689	0.168677	0.176658	1.24503e-19
LRRN1|57633	0.102187	0.105635	0.139332
RNASE4|6038	0.0392963	0.0472051	1
CACNA1H|8912	0.111798	0.138738	0.000221662
SCNN1A|6337	0.0528974	0.0961281	1
COL1A2|1278	0.844783	0.811279	0
PLIN1|5346	0.0461116	0.0434999	1
APOC1|341	0.096346	0.114872	0.000928913
DNALI1|7802	0.0279774	0.0662985	1
FBP1|2203	-0.00424769	-0.0459577	1
KDM4B|23030	-0.00862293	-0.0362987	1
STMN3|50861	0.0527492	0.0898415	1
EGR3|1960	0.0758151	0.0773828	0.913337
FN1|2335	0.807356	0.73822	0
MSR1|4481	0.390681	0.345353	0
HLA-DPB1|3115	0.0761087	0.0918133	4.54692e-05
CTSK|1513	0.79559	0.829134	0
KRT80|144501	0.353452	0.354944	1.75384e-36
INHBB|3625	0.183909	0.173392	2.83321e-07
NDRG1|10397	0	-0.00964603	1
FAP|2191	0.833025	0.820603	0
CDC20|991	-0.0110543	-0.0358369	1
HCP5|10866	-0.00526689	-0.0510496	1
CGNL1|84952	-0.0392655	-0.0817133	1
MIF|4282	-0.103798	-0.107459	0.00114344
DSC2|1824	0.0673532	0.108962	0.0422472
KIAA1370|56204	0.0077243	0.0225412	1
BACE2|25825	0.131479	0.128299	0.000627546
GATA3|2625	-0.0304464	-0.081994	1
EMILIN1|11117	0.647411	0.639424	0
ATF3|467	0.146143	0.147889	9.80563e-06
GLI3|2737	0.249766	0.264647	5.33946e-29
SLC19A2|10560	-0.0116242	-0.042466	1
NBL1|4681	0.422905	0.426052	0
RALGPS2|55103	0.0842866	0.104634	0.00486957
SYT7|9066	-0.0519388	-0.0748425	1
EMB|133418	0.0351841	0.0497258	1
HTRA1|5654	0.745985	0.699013	0
C4orf32|132720	0.00358201	0.0108388	1
TANC2|26115	0.260774	0.274391	5.42875e-31
COL16A1|1307	0.526859	0.500536	0
OLFM1|10439	0.05817	0.0700689	1
ATP7B|540	0.138686	0.126246	2.37898e-07
CKB|1152	0.053226	0.0855109	1
GATM|2628	0.0429506	0.0442393	1
CECR1|51816	0.0955653	0.10246	0.00017496
ELOVL5|60481	0	0.01911	1
ABCC5|10057	0.0961392	0.103591	0.0809849
MAPK8IP2|23542	-0.0711557	-0.0915735	1
FADS1|3992	0.150305	0.164323	2.4108e-08
ACTA2|59	0.583348	0.548248	0
SPAG5|10615	-0.0065945	-0.0381763	1
AEBP1|165	0.829991	0.819903	0
COLEC12|81035	0.358905	0.350162	1.86306e-39
CHRD|8646	0.268936	0.244401	8.36808e-32
FPR3|2359	0.273737	0.254032	0
TNNT1|7138	0.0403814	0.0802408	1
MEGF9|1955	0.0722843	0.0830204	0.0530918
CREB3L4|148327	-0.0231869	-0.0541043	1
DST|667	0.148361	0.147503	2.3294e-09
FAM46C|54855	0	-0.0433293	1
TAGLN|6876	0.581532	0.576785	0
MAN1A1|4121	0.22332	0.252814	7.73021e-20
CPE|1363	0.271194	0.291269	1.16776e-24
DKK3|27122	0.679022	0.595362	0
MLPH|79083	0	0.0074037	1
QDPR|5860	-0.0484542	-0.0778726	1
C1QA|712	0.00924417	0.0371753	1
HIST2H4A|8370	-0.00970571	-0.0424532	1
IL20RA|53832	0.0111415	0.0163407	1
SULF2|55959	0.473662	0.476227	0
ABCA3|21	-0.0680039	-0.0804046	1
FGL2|10875	0.108777	0.108496	4.14383e-16
MAP3K1|4214	0.103689	0.0951623	0.000684366
TMEM132A|54972	0.0384655	0.0702655	1
IFIT2|3433	0.0332741	0.0517318	1
SERPINF1|5176	0.743264	0.70479	0
PPP1R3C|5507	0.175718	0.169717	2.74645e-09
SAMD9L|219285	0.0345597	0.0450921	1
LYPD3|27076	0	0.0175143	1
CXCL13|10563	-0.0433557	-0.0855751	0.341341
CACNA1D|776	0.01773	0.0286543	1
KPNA2|3838	-0.00417172	-0.0349242	1
MAOA|4128	0	-0.0152074	1
INPP5J|27124	0	-0.0147692	1
C1orf21|81563	0.01946	0.03991	1
ALDH2|217	0.12312	0.128443	0.00222882
ITGA6|3655	0.0376978	0.06014	1
SUSD2|56241	0.190064	0.197036	1.37642e-07
SDC2|6383	0.418856	0.424572	0
HLA-F|3134	-0.0126641	-0.0455451	1
MATN3|4148	0.415276	0.390815	0
NCOA2|10499	0.0659363	0.0943877	0.000278711
COL1A1|1277	0.821559	0.784623	0
MET|4233	0.0786513	0.0838003	0.0277268
CDH1|999	0	0.0246535	1
SNHG5|387066	-0.00757122	-0.0360734	1
LCP1|3936	0	0.0103584	1
NFIX|4784	0	-0.028412	1
GGH|8836	0	0.00360705	1
GBP5|115362	0.0166413	0.0325276	1
SEMA5A|9037	0.427928	0.396404	0
LINGO1|84894	0	-0.00951892	1
MRPS30|10884	-0.100632	-0.133505	0.00245805
CHPT1|56994	-0.0244829	-0.0547085	1
CTSS|1520	0.0711862	0.0790416	3.90029e-05
ZBTB7C|201501	0.13146	0.124949	0.000739395
TMEM176B|28959	0.204623	0.220143	4.39863e-15
ANGPTL2|23452	0.769236	0.673375	0
SIAH2|6478	-0.0737585	-0.0912942	0.0308656
SLFN5|162394	0.170264	0.156216	1.48624e-14
MAP1B|4131	0.332749	0.312539	5.20642e-39
KRT6B|3854	0.0433122	0.0768017	1
TRIM2|23321	0	-0.0103661	1
PTK7|5754	0.413353	0.418065	0
MYLK|4638	0.483735	0.484287	0
ATAD2|29028	-0.0609013	-0.083647	0.00121578
CDON|50937	0.0137103	0.0403855	1
FBLN1|2192	0.565137	0.550116	0
ANXA3|306	0.121174	0.120044	0.000331457
OSMR|9180	0.317081	0.305888	0
PODXL2|50512	-0.115021	-0.124952	0.0329561
NDRG2|57447	-0.0817253	-0.105766	0.0100508
PYCARD|29108	0	0.00338847	1
CMBL|134147	0.00276021	0.0336032	1
HLA-DPA1|3113	0.0792066	0.0904589	0.000134125
MT2A|4502	0	0.0250172	1
PEG3|5178	0.00881518	0.0338748	1
COL6A2|1292	0.673725	0.631503	0
LRRN2|10446	0.0665133	0.0880252	1
TINAGL1|64129	0	-0.00815793	1
KRT19|3880	0	-0.0208069	1
MCC|4163	0.0880345	0.0788465	0.0514307
KIF16B|55614	0.0433783	0.0528584	1
IL1R1|3554	0.348973	0.314878	5.85751e-36
CRISPLD2|83716	0.694018	0.651748	0
DDX60|55601	0	-0.0019054	1
C9orf152|401546	0.00739109	0.0161768	1
COL6A3|1293	0.81885	0.779456	0
SAMD9|54809	0.039273	0.0560513	1
BHLHE41|79365	0.284178	0.259668	7.01331e-27
S100A16|140576	0.184518	0.214782	3.21933e-09
SECTM1|6398	0	0.0227793	1
FZD6|8323	0.0241034	0.0563898	1
NR4A2|4929	0	-0.0423767	1
PRC1|9055	0	-0.0280546	1
SREBF1|6720	-0.0668427	-0.0865684	1
NRIP1|8204	0.0359921	0.066027	1
ADAMTS2|9509	0.744522	0.666193	0
IFIH1|64135	0	-0.0272792	1
PLOD2|5352	0.390934	0.39426	0
PFKFB3|5209	0.244515	0.22303	4.36598e-15
RASEF|158158	0.0227248	0.0412163	1
PTPRU|10076	0.207428	0.211621	1.26297e-11
CYP27A1|1593	0	-0.0240111	1
DHCR7|1717	-0.0167304	-0.0357534	1
MRC2|9902	0.725908	0.668259	0
TC2N|123036	0	-0.000362384	1
H2AFY2|55506	0.0184022	0.0300466	1
ACOX2|8309	0.103785	0.0992511	0.00365898
CADM1|23705	0.279211	0.260419	7.63463e-25
AIM1|202	0.151159	0.161234	4.42514e-05
C1QC|714	0.0704943	0.0918959	2.81739e-05
HLA-DMB|3109	0.123254	0.113508	1.62519e-14
C6orf97|80129	0.00343757	0.0210574	1
EFCAB4A|283229	-0.100156	-0.134897	0.000347738
TGFB2|7042	0.388342	0.354748	0
TGFB3|7043	0.424084	0.37445	0
C2|717	0.127195	0.125506	1.27744e-08
SCRN1|9805	0.187815	0.194896	8.54908e-09
CRISPLD1|83690	0.110412	0.133055	0.000148606
FHL1|2273	0.417051	0.389899	0
RABEP1|9135	-0.0275886	-0.0545538	0.971019
ATP6V1B1|525	-0.0424429	-0.0614943	1
KAL1|3730	0.118051	0.116323	5.12744e-05
COL5A3|50509	0.699067	0.630786	0
PDZK1IP1|10158	0	-0.010954	1
SPOCK2|9806	0	-0.0164932	1
MCM4|4173	0	-0.012744	1
CYP4B1|1580	0.00600264	0.0196171	1
CPXM2|119587	0.344941	0.299326	5.53754e-40
SIK1|150094	0.123672	0.139211	0.000458151
JUN|3725	0.0958466	0.105072	0.0132026
HMGB3|3149	0	-0.0183089	1
ACSS1|84532	-0.144528	-0.163943	1.30518e-07
COL6A1|1291	0.70193	0.652251	0
C19orf33|64073	0.0314718	0.0575789	1
MCCC2|64087	0	0.00614946	1
MACC1|346389	0.23437	0.213808	7.6504e-16
TGFBI|7045	0.584734	0.543418	0
JUNB|3726	0.0902136	0.101117	0.00647796
TFRC|7037	0.123832	0.126257	1.44788e-05
CRIP2|1397	0.0788756	0.0982765	0.0489483
KIAA1199|57214	0.603499	0.51042	0
HLA-H|3136	0	-0.0151157	1
PRRX1|5396	0.790029	0.744916	0
PLK1|5347	0	-0.0188376	1
CYB5A|1528	0	-0.0138969	1
IGF1|3479	0.242805	0.209566	1.4013e-45
IL17RD|54756	0.0282601	0.0422474	1
PLK2|10769	0.0695207	0.0707464	1
CLDN1|9076	0.325165	0.319104	3.23727e-35
ENPP2|5168	0.032897	0.0452502	1
LRIG1|26018	0	-0.0245401	1
LIFR|3977	-0.0356549	-0.0791527	0.0595898
LASS4|79603	-0.0915383	-0.114865	0.00352898
HPN|3249	-0.0572213	-0.102832	1
NBPF10|100132406	0.0845455	0.0966665	0.000471375
ARHGEF6|9459	0.032817	0.0480117	1
MTSS1|9788	0	0.0184299	1
SGK223|157285	0.144067	0.128623	2.92997e-06
MSRB3|253827	0.666953	0.558311	0
PPM1H|57460	0.0141236	0.0300372	1
ZBTB10|65986	0.0461256	0.0733512	0.146537
FAM111B|374393	0	-0.0281126	1
GGT1|2678	0	-0.0207095	1
RNASE1|6035	0.238579	0.240565	3.64575e-18
RND3|390	0.0800404	0.0812299	0.7156
SLC16A1|6566	0.155749	0.165538	8.89405e-11
IL2RG|3561	0.00458343	0.0158238	1
MPP7|143098	0.0784051	0.0787692	0.826373
HIF1A|3091	0.145676	0.138457	3.78785e-07
MGST1|4257	0.0751545	0.12369	1
EPHB3|2049	0	-0.0118729	1
SEPP1|6414	0	-0.0376442	1
DUSP6|1848	0.166202	0.147042	1.08414e-07
MPEG1|219972	0.109636	0.111844	6.37057e-14
TOX3|27324	0.0451336	0.068132	1
TGM2|7052	0.179395	0.163263	1.2555e-08
CST1|1469	0.226719	0.216276	5.30995e-11
SETBP1|26040	0.0293715	0.0462294	1
SLIT3|6586	0.590249	0.517288	0
CISH|1154	0.0402301	0.0480024	1
TACC1|6867	0.355781	0.326148	4.2039e-44
VWA2|340706	0.0477775	0.0597811	1
MDFI|4188	0.197875	0.202563	1.36969e-14
GAS7|8522	0.536294	0.479502	0
ACP5|54	0	0.0162366	1
GPT2|84706	-0.101933	-0.106434	0.00323647
TRPS1|7227	0	-0.0317107	1
LMO4|8543	0	0.000544127	1
ADAM9|8754	0.229981	0.23564	3.08087e-16
S1PR3|1903	0.142089	0.141836	3.06247e-06
EDARADD|128178	0.0818716	0.0767617	1
CGN|57530	-0.0764368	-0.0902056	0.74745
SLC16A3|9123	0.272354	0.259399	1.82407e-29
GUCY1A3|2982	0.163129	0.155033	3.11035e-08
TYMP|1890	0	0.0248855	1
SLC16A6|9120	0	0.0206086	1
AGL|178	0.138475	0.154751	3.25449e-05
C14orf132|56967	0.292898	0.272167	3.67413e-27
FUT8|2530	0.0886407	0.089489	0.00456521
HLA-DRA|3122	0.0766396	0.083894	3.60192e-05
IQGAP3|128239	0	0.00494286	1
NFASC|23114	-0.0149452	-0.0478879	1
C18orf1|753	0.278643	0.269831	2.27778e-31
NOSTRIN|115677	0.0184889	0.0264258	1
FXYD3|5349	-0.0817347	-0.117953	0.245911
PFN2|5217	0.00673042	0.0499023	1
MAGED2|10916	0	-0.0191458	1
DBNDD2|55861	-0.057364	-0.0650915	1
SCCPDH|51097	0	0.0183386	1
KIF4A|24137	0	-0.00649876	1
AKAP12|9590	0.512303	0.44859	0
PXDN|7837	0.594744	0.535761	0
TSKU|25987	-0.0185418	-0.0478225	1
VCAM1|7412	0.260364	0.257416	6.88038e-42
LOXL2|4017	0.732699	0.64407	0
ZNF587|84914	-0.0515998	-0.0762509	0.0292844
ARHGAP29|9411	0.165825	0.161881	5.91285e-08
NID2|22795	0.744091	0.625434	0
SRGN|5552	0.0729723	0.0744788	2.85159e-05
WNT5A|7474	0.416938	0.352639	0
C15orf48|84419	-0.00348973	-0.0469569	1
ANXA1|301	0.387506	0.360563	0
C4orf34|201895	0.0219211	0.032934	1
PLEKHA4|57664	0.136317	0.123466	9.19678e-08
TMTC1|83857	0.150243	0.139745	4.82334e-07
SEPT3|55964	0	-0.0222794	1
ACACB|32	0	-0.0246479	1
CD44|960	0	0.00186044	1
TNXB|7148	0.0894781	0.0805848	0.00111457
SEL1L3|23231	0	0.00663814	1
SERPINE2|5270	0.358354	0.346938	0
TIMP3|7078	0.630578	0.59624	0
C1S|716	0.503754	0.54214	0
FBLN5|10516	0.329234	0.29602	1.4013e-45
CDK1|983	-0.0204047	-0.0514802	1
SERHL2|253190	0	0.00684182	1
TCF7L1|83439	0.119502	0.115974	3.48496e-07
CST3|1471	-0.0438093	-0.0618788	1
DARC|2532	-0.028314	-0.084961	0.00189246
LY75|4065	0	0.00499052	1
LTBP2|4053	0.611651	0.54802	0
IFITM2|10581	0.208038	0.194	1.17128e-16
CAPN13|92291	0.0642111	0.0912141	1
GALNT10|55568	0.392104	0.348223	0
SGCE|8910	0.269511	0.241737	1.09007e-24
IRS2|8660	0.0114756	0.0431077	1
NUSAP1|51203	-0.00776335	-0.0402037	1
TMEM119|338773	0.487151	0.430062	0
ABHD2|11057	0.0361218	0.0728331	1
TK1|7083	-0.0653635	-0.0785296	0.572344
CPXM1|56265	0.516854	0.452679	0
NPTXR|23467	0.0524211	0.0631502	1
NEDD9|4739	0.261656	0.228959	1.93885e-20
CYBA|1535	0	0.0231339	1
FSIP1|161835	0.0326117	0.0534721	0.856616
C1QTNF3|114899	0.633721	0.520084	0
CAP2|10486	0.0549414	0.0601674	1
TMC4|147798	-0.00477194	-0.031558	1
BUB1|699	0	-0.00713586	1
RCAN1|1827	0.128861	0.129135	2.40093e-06
SLCO2B1|11309	0.228596	0.1981	4.92738e-31
TRIL|9865	0.111373	0.101921	0.0279347
GRPR|2925	0.102704	0.0808155	2.38446e-05
GPR98|84059	0.106088	0.107719	0.0927176
CFD|1675	0.0442818	0.0598955	1
TNFRSF21|27242	0.092906	0.100849	0.00108131
MYO10|4651	0.120874	0.132075	7.6837e-07
NUCB2|4925	-0.153226	-0.162573	5.18038e-10
IFITM3|10410	0.0885139	0.105711	5.94665e-05
SYTL4|94121	0.151749	0.146367	1.54415e-14
HOXB3|3213	0.0727758	0.0684298	1
STMN1|3925	-0.110624	-0.105101	0.000135938
CD53|963	0.103573	0.0978695	4.27849e-16
HLA-DQA2|3118	0.0680075	0.0669039	1
MFGE8|4240	0.352878	0.387458	0
MYL9|10398	0.550465	0.494254	0
GP2|2813	0	-0.0280017	1
ZSCAN18|65982	0	-0.0226593	1
GPR126|57211	0.0473076	0.0498623	1
WISP2|8839	0.557718	0.489589	0
SELENBP1|8991	-0.10331	-0.123477	9.96021e-05
GCNT1|2650	0.0076507	0.0224577	1
CSF1R|1436	0.22801	0.201062	2.27235e-29
HLA-A|3105	-0.0457161	-0.0620981	0.131584
SKIL|6498	0.211114	0.197566	1.99128e-26
KIAA1324|57535	-0.0687341	-0.128749	0.0223001
LGR4|55366	0.0235495	0.0465469	1
EDNRA|1909	0.616273	0.487924	0
NEBL|10529	0.0148528	0.0416745	1
SVEP1|79987	0.437874	0.376707	0
C1orf64|149563	0	-0.0224011	1
CBS|875	0.000379298	0.0396664	1
CTHRC1|115908	0.758412	0.742618	0
SCARA3|51435	0.132989	0.134439	0.000203025
PMP22|5376	0.531021	0.454511	0
UCP2|7351	0	-0.0307674	1
MAN2A1|4124	0.210758	0.20022	2.09201e-30
IFI30|10437	0.0584508	0.0757364	0.000128665
ADD3|120	0.17115	0.160981	6.32213e-11
LMNB1|4001	-0.0037457	-0.0379613	1
C5orf30|90355	0	0.0123838	1
CD4|920	0.139324	0.130648	5.39631e-23
EIF4EBP1|1978	-0.023481	-0.0430194	1
HIPK3|10114	0.119502	0.151272	5.52713e-16
ICAM1|3383	0.187123	0.186749	1.42052e-19
CDK6|1021	0.223621	0.207937	2.99411e-25
GOLGA8A|23015	-0.0226419	-0.0547161	1
EFHD1|80303	0.101497	0.148793	0.0165393
GOLM1|51280	0.0694399	0.0780003	1
PTPRK|5796	0.140852	0.150212	2.67438e-06
PIK3R1|5295	0.0885426	0.070516	1
NGFRAP1|27018	0	-0.0132078	1
ZKSCAN1|7586	0	-0.00809488	1
SASH1|23328	0.208765	0.181083	2.41726e-13
AURKA|6790	0	-0.0221964	1
TUSC3|7991	0	0.00986267	1
CRIM1|51232	0.0608253	0.0736379	1
MBOAT1|154141	-0.0329298	-0.0608499	1
CACNA2D2|9254	-0.0550268	-0.0784152	0.000180508
ZNF117|51351	0	-0.0205703	1
LGALS3BP|3959	-0.0313678	-0.0483122	1
SLC24A3|57419	0.30182	0.274652	1.61198e-25
ASPH|444	0.147143	0.146728	3.04127e-05
SELM|140606	0.0349334	0.0557102	1
TP53INP1|94241	0.0303137	0.0379917	1
MFAP2|4237	0.654545	0.621231	0
CADPS2|93664	0.0847673	0.0824692	0.954528
TMEM63C|57156	0.0478363	0.0626393	1
HN1|51155	0	0.0287263	1
TSPAN13|27075	-0.0923167	-0.110382	4.83264e-06
TUBA4A|7277	0	-0.012578	1
SPON2|10417	0.507865	0.450831	0
DTNA|1837	0.0357607	0.0543202	1
ASAH1|427	0	0.00903578	1
APOL6|80830	0	0.00303946	1
REEP1|65055	0	-0.000595227	1
MGAT4A|11320	0	-0.0336154	1
LRP1|4035	0.694125	0.570354	0
RDH10|157506	0	-0.002673	1
CPEB2|132864	0.0417242	0.0520373	1
C5orf4|10826	0.118094	0.100202	0.00169592
FBXL7|23194	0.168494	0.161669	1.4928e-12
HLA-DOA|3111	0.111003	0.104785	1.85831e-08
SORL1|6653	0.0418113	0.0473771	1
AMOTL1|154810	0.358771	0.332592	0
CDC6|990	-0.00994188	-0.0445459	1
KIF2C|11004	0	-0.0240655	1
TAP2|6891	-0.0483808	-0.0648449	0.00387667
DNMBP|23268	0.0558628	0.0558644	1
NUPR1|26471	0.0577938	0.0799118	1
COL18A1|80781	0.418128	0.350694	0
GLCE|26035	0	-0.0127601	1
HLA-B|3106	-0.0281158	-0.0460199	1
SIDT1|54847	0.0627093	0.074593	0.754897
RORC|6097	-0.0168327	-0.0694327	1
C7|730	0	-0.0095319	1
TCEAL3|85012	0	0.0122639	1
FBXO32|114907	0.118238	0.114543	0.000352807
WWP1|11059	0	-0.00127209	1
BARX2|8538	-0.126793	-0.142225	0.000513253
DUSP5|1847	0.0245067	0.03885	1
RNF43|54894	0	-0.020462	1
GPR160|26996	0	-0.00121213	1
F2R|2149	0.441472	0.367352	0
MBOAT2|129642	0.0644459	0.0664041	1
MYST4|23522	0	-0.0122599	1
ISYNA1|51477	-0.0239816	-0.0445111	1
CTSC|1075	0	-0.0163408	1
TRIM22|10346	0.131149	0.118608	9.1787e-17
NCOA7|135112	0.0278428	0.0346553	1
NETO2|81831	0.0104068	0.0391415	1
TMEM176A|55365	0.192203	0.183739	3.64289e-12
CASD1|64921	0.00956466	0.0243774	1
S100A10|6281	0.342109	0.33363	2.97075e-43
CLGN|1047	-0.0182589	-0.0640954	1
TMEM98|26022	0.235781	0.222336	2.70685e-16
ADAMTS12|81792	0.636307	0.484003	0
MAGI3|260425	0.174405	0.161287	3.25872e-14
SLC1A4|6509	0	0.0282215	1
S100A4|6275	0.38332	0.333165	0
RALGAPA2|57186	0.119795	0.109875	1.02525e-08
IGFBP4|3487	0.220737	0.220138	1.32549e-28
ELF5|2001	-0.0208116	-0.064075	1
DPYSL3|1809	0.78102	0.717171	0
MTUS1|57509	0.052845	0.0580484	1
ABI3BP|25890	0.208517	0.185687	4.14858e-30
WNT7B|7477	0.349601	0.300918	7.89141e-33
KIF11|3832	0	-0.0317665	1
TGFBR2|7048	0.385017	0.314491	0
ZNF385A|25946	0	0.0049615	1
LGALS9|3965	0.0626865	0.0689666	0.000324849
CDC25B|994	-0.0135724	-0.0429432	1
TMEM97|27346	0	-0.00264915	1
PARP10|84875	-0.0949403	-0.102456	0.00081728
CROT|54677	0.162847	0.131176	1.26265e-08
ARHGEF37|389337	0	-0.0517496	1
GDAP1|54332	-0.0485686	-0.0690229	1
APOL1|8542	0.123314	0.121808	2.03203e-12
KIAA0040|9674	0.0335074	0.0436673	1
PRODH|5625	0.0267224	0.0372198	1
KIF20A|10112	0	0.0135572	1
XBP1|7494	-0.0256742	-0.0657112	0.361388
TLE1|7088	0.015036	0.0278096	1
MYH14|79784	0.0814254	0.156718	0.871381
PAQR4|124222	0	-0.0105382	1
PITX1|5307	0.0337525	0.0574655	1
MME|4311	0.470688	0.437521	0
ARHGAP32|9743	0	0.014628	1
HLA-DMA|3108	0.0824589	0.0768616	1.89511e-05
DSC3|1825	0.054489	0.0674003	0.222158
HIPK2|28996	-0.0445534	-0.0732162	1
UBE2E3|10477	0.238188	0.198327	4.26599e-29
TRAF5|7188	0.0210738	0.030426	1
ELP2|55250	-0.13361	-0.138793	3.06905e-06
ISOC1|51015	-0.0657812	-0.0992619	0.0175497
AOC3|8639	0.313088	0.276911	0

## Sheet: rppa_EMT
Epitope	funcSFA Coefficient	OLS Coefficient	p
E-Cadherin	-0.0428419	-0.134435	1
4E-BP1_pT70	-0.0408765	-0.086247	0.321069
PI3K-p110-alpha	0	-0.00177143	1
Annexin_VII	0	-0.00718731	1
Src	0	0.0201484	1
GAB2	-0.0116851	-0.0625974	1
Rab11	0	-0.0201779	1
PDCD4	-0.0614707	-0.197132	1
Lck	-0.020148	-0.106114	1
TIGAR	0	0.0290496	1
Transglutaminase	0	0.0554627	1
ATM	-0.0402774	-0.123987	1
MEK1_pS217_S221	0.124204	0.154782	0.00022032
Paxillin	0.205336	0.238939	7.0376e-13
Bcl-2	-0.070587	-0.198775	0.272127
Rb	0	0.0262668	1
TSC1	0	0.0255555	1
Smad1	0	-0.0211772	1
Smad3	0	0.00448881	1
Rab25	-0.0370788	-0.107133	1
FoxM1	-0.10798	-0.19633	0.000106555
Raptor	0	0.00385278	1
Bax	0	0.0513884	1
Chk1_pS345	-0.016065	-0.057416	1
LKB1	0	-0.00957719	1
eEF2	0	0.067025	1
Cyclin_D1	0	-0.010694	1
EGFR_pY1173	0	-0.0334928	1
FOXO3a_pS318_S321	0	0.0391226	1
14-3-3_zeta	0	-0.0302225	1
14-3-3_beta	0	-0.0397486	1
DJ-1	-0.033081	-0.101243	1
JNK2	0	0.0179348	1
ERK2	0.0862988	0.139705	0.0300671
4E-BP1_pT37_T46	-0.0605486	-0.136085	1
PKC-alpha	0.0944992	0.132574	1.93831e-05
HER2_pY1248	0.0527183	0.138487	1
c-Kit	-0.0124367	-0.110473	1
HER3	0	-0.00527067	1
Stathmin	-0.0176367	-0.0796485	0.271313
mTOR_pS2448	0	-0.019801	1
NDRG1_pT346	0	-0.00588005	1
HER2	0.0620393	0.190408	1
IRS1	0	0.0567398	1
Rad50	0	-0.0145485	1
Caspase-7_cleavedD198	-0.168915	-0.383389	6.09134e-14
Bad_pS112	0	0.0675038	1
INPP4B	0.0844786	0.245022	0.00702419
p53	-0.0652557	-0.138948	1
YB-1_pS102	0.0526243	0.0981372	0.0607316
RBM15	-0.027846	-0.0844956	1
p62-LCK-ligand	-0.0243372	-0.088311	1
Cyclin_B1	-0.0679883	-0.192633	0.520366
c-Myc	0	-0.00274622	1
Akt	0.0759212	0.158681	0.00892259
IGFBP2	-0.0386194	-0.126307	1
CD20	0	1.98841e-05	1
YAP	0.0783222	0.124058	9.85985e-05
HSP70	0	-0.0302538	1
eEF2K	0	0.000906575	1
p38_pT180_Y182	0.0785967	0.14625	1
FASN	0	0.060034	1
PEA15	0.118046	0.128989	2.17141e-05
AMPK_pT172	0.0409137	0.0955423	1
PKC-alpha_pS657	0.170407	0.22218	1.89091e-11
PAI-1	0.125936	0.293661	6.46084e-06
Syk	-0.00572463	-0.0629585	1
p27_pT157	0	-0.0394971	1
B-Raf	-0.10451	-0.199757	7.48109e-05
Annexin-1	0.25006	0.423955	7.53824e-25
FOXO3a	0	-0.0332299	1
BRCA2	-0.0493988	-0.0728316	1
PEA15_pS116	0	0.0253235	1
4E-BP1	-0.0456435	-0.0915093	1
cIAP	-0.0613031	-0.0757327	0.122343
Rb_pS807_S811	0	-0.00289802	1
ACC1	-0.0590401	-0.159071	1
GAPDH	0	0.0810229	1
Smac	-0.0394818	-0.0992442	1
Shc_pY317	0	-0.0188519	1
Ku80	-0.00474387	-0.0551908	1
MSH2	-0.120762	-0.165022	3.68496e-05
p70S6K	0	0.0268299	1
S6	-0.0384763	-0.0869808	1
CD49b	0	0.00278366	1
p90RSK_pT359_S363	0	0.00467712	1
ACC_pS79	-0.0492841	-0.13936	1
Fibronectin	0.362203	0.840359	2.47297e-37
PTEN	0.0757232	0.148527	0.0333482
Caveolin-1	0.123805	0.412106	2.78824e-08
S6_pS235_S236	0.0203185	0.111131	1
Bak	0	0.0616033	1
NF2	0	-0.0438955	1
MSH6	-0.105379	-0.179787	3.62609e-06
Bim	-0.108105	-0.207822	0.000372376
14-3-3_epsilon	0	-0.0510127	0.336327
XBP1	0	0.0158986	1
4E-BP1_pS65	-0.0533066	-0.0926363	0.145298
Caspase-8	0	0.0117305	1
c-Met	0	-0.00977111	1
ERCC1	0	-0.0407723	1
ASNS	-0.136846	-0.236122	8.5655e-09
ER-alpha	-0.0962986	-0.527115	3.62348e-06
p21	0.103011	0.162224	0.000724524
PRAS40_pT246	0	0.00767332	1
CD31	-0.0587436	-0.12282	1
eIF4G	7.46942e-05	0.0785585	1
p90RSK	-0.0853667	-0.123488	0.00173738
GSK3-alpha-beta	0	-0.017687	1
N-Cadherin	0	-0.0232667	1
Rad51	0	-0.0115845	1
VEGFR2	0	0.00178613	1
Rictor	0.0427132	0.102989	1
Collagen_VI	0.00643934	0.0567645	1
Notch1	0	-0.0235014	1
YB-1	0.145434	0.221021	8.20831e-09
p27_pT198	0	-0.0583259	1
P-Cadherin	0	-0.0260254	1
AR	0.0161459	0.0796384	1
Bcl-xL	0	-0.0137773	1
EGFR	0	0.00377932	1
Cyclin_E1	-0.0956861	-0.157915	0.00322429
ARHI	0	-0.0303789	1
Chk2	-0.113047	-0.16651	0.000250663
Claudin-7	-0.186663	-0.419588	1.41507e-09
C-Raf	0	-0.0382492	1
c-Met_pY1235	-0.0137723	-0.0634141	1
Myosin-IIa_pS1943	0.156792	0.262007	1.74037e-10
Snail	0	-0.0156943	1
A-Raf_pS299	0	0.0135437	1
MAPK_pT202_Y204	0.234825	0.571023	1.94945e-13
Smad4	0	-0.0527962	1
YAP_pS127	0.183313	0.307404	1.2559e-11
PREX1	-0.0492492	-0.129666	1
Acetyl-a-Tubulin-Lys40	0	0.0380812	1
HER3_pY1289	0	-0.0148343	1
Bap1-c-4	-0.0704217	-0.087672	0.0235803
C-Raf_pS338	0	-0.0238539	1
VHL	0.15541	0.550649	2.16115e-07
p38_MAPK	0	0.0327825	1
Beclin	0	-0.0198234	1
p27	-0.055472	-0.130937	0.0221946
MIG-6	-0.0111724	-0.0522594	1
GSK3-alpha-beta_pS21_S9	0.00830832	0.0611822	1
Dvl3	0.140925	0.204493	1.97773e-22
NF-kB-p65_pS536	0.145067	0.268428	8.07447e-06
PKC-delta_pS664	0	-0.0260196	1
MEK1	0.0248105	0.0654932	1
Heregulin	0	-0.0216974	1
ETS-1	0.00254125	0.052286	1
Akt_pT308	0.0180913	0.0507835	1
S6_pS240_S244	0	0.0699975	1
STAT3_pY705	0.032756	0.0662894	1
Cyclin_E2	0	-0.0588829	1
TAZ	0	0.0512281	1
Bid	0	-0.021196	1
SF2	0	-0.0219137	1
ACVRL1	0	-0.0416236	1
Akt_pS473	0.0783664	0.181473	1
G6PD	0	0.0367978	1
PDK1	0	-0.0259768	1
XRCC1	-0.098575	-0.0928469	1.30612e-05
Src_pY527	0.0970512	0.184164	0.0199232
STAT5-alpha	0.0145447	0.0725025	1
Rictor_pT1135	0	0.000175073	1
Mre11	0	-0.0596083	1
AMPK_alpha	0.00279307	0.0478412	1
mTOR	-0.0328273	-0.0805388	1
c-Jun_pS73	0	0.0206123	1
Tuberin_pT1462	0	0.0355528	1
EGFR_pY1068	0.0399099	0.111204	1
GATA3	-0.0588721	-0.215675	0.491148
N-Ras	-0.0309184	-0.08301	0.0144009
eIF4E	-0.00184115	-0.0583846	1
PRDX1	-0.0670537	-0.100596	0.77361
Src_pY416	0	-0.010166	1
GSK3_pS9	0.036617	0.112136	1
PDK1_pS241	0	0.0163027	1
SCD	-0.0542586	-0.184553	1
PARP_cleaved	-0.0921037	-0.120582	0.0021164
53BP1	-0.00085989	-0.0456422	1
CDK1	0	-0.0419266	1
JNK_pT183_pY185	0.0452303	0.0900523	1
beta-Catenin	0	0.0339348	1
Chk1	-0.0411278	-0.0724486	1
TFRC	0.0124498	0.096239	1
Chk2_pT68	-0.0542576	-0.13077	1
PCNA	-0.00369166	-0.0532951	1
ER-alpha_pS118	-0.0690912	-0.130579	0.131403
PR	0.0430616	0.267027	1
PKC-pan_BetaII_pS660	0	0.0133077	1
p70S6K_pT389	-0.024858	-0.0858117	1
PI3K-p85	0	-0.0424095	1
Tuberin	0	0.0358063	1
MYH11	0.0870106	0.380784	0.347825

## Sheet: cn_EMT
Aberration	funcSFA Coefficient	OLS Coefficient	p
Gain1	0	-0.0117677	1
Gain2	0	-0.0281353	1
Gain3	-0.00216753	-0.0517827	1
Gain4	0	-0.0231381	1
Gain5	0	-0.0346082	1
Gain6	0	-0.0271994	1
Gain7	0	0.00395375	1
Gain8	0	-0.00384385	1
Gain9	0	0.0204478	1
Gain10	0	-0.0101495	1
Gain11	0	0.0441449	1
Gain12	0	0.019024	1
Gain13	0	-0.0335993	1
Gain14	0	0.0193866	1
Gain15	0	-0.0176992	1
Gain16	0	-0.0145446	1
Gain17	0	0.0330673	1
Gain18	0	-0.0299771	1
Gain19	0	-0.0370448	1
Gain20	0	-0.00463458	1
Gain21	0	0.0279205	1
Gain22	0	-0.0162377	1
Gain23	0	0.0138634	1
Gain24	0	-0.0370704	1
Gain25	-0.024065	-0.0616739	1
Gain26	0	-0.0435281	1
Gain27	-0.0126213	-0.0754543	1
Gain28	-0.00720227	-0.0617976	1
Gain29	-0.0410705	-0.119705	1
Gain30	-0.0724142	-0.169714	1
Gain31	-0.0601892	-0.139132	1
Gain32	0	-0.016054	1
Gain33	0	0.00559861	1
Gain34	0	-0.0138342	1
Gain35	0	0.0036437	1
Gain36	0	-0.0253005	1
Gain37	0	-0.0125123	1
Gain38	0	-0.0100354	1
Gain39	-0.000392249	-0.0403136	1
Gain40	0	0.00904231	1
Gain41	0	-0.018684	1
Gain42	0	-0.0135793	1
Gain43	-0.0202964	-0.0908846	1
Gain44	0	-0.0137511	1
Gain45	-0.00737638	-0.0366375	1
Gain46	0	-0.0230017	1
Gain47	0	0.00959434	1
Gain48	0	-0.00460658	1
Gain49	0	-0.0105626	1
Gain50	0.00140549	0.0414298	1
Gain51	0	-0.0134178	1
Gain52	0	0.0175798	1
Gain53	0	0.00754538	1
Gain54	-0.0191398	-0.0940438	1
Gain55	0	-0.0218961	1
Gain56	0	0.0600235	1
Gain57	-0.0780132	-0.109502	0.700386
Gain58	-0.0671578	-0.109001	1
Gain59	0	2.42128e-06	1
Gain60	0	0.0174359	1
Gain61	0	0.00147361	1
Gain62	0	-0.000603599	1
Gain63	0	0.0567878	1
Gain64	0	0.00660888	1
Gain65	0.0317244	0.0958941	0.73478
Gain66	0.00761408	0.0665654	1
Gain67	0.0264847	0.0805258	1
Gain68	0	0.0285069	1
Gain69	0	0.0826842	1
Gain70	0	0.0477138	1
Gain71	0.00378482	0.067865	1
Gain72	0	-0.0660721	1
Gain73	0	-0.027578	1
Gain74	0	0.049013	1
Gain75	0	-0.036944	1
Gain76	0	-0.0163858	1
Gain77	0.066993	0.21661	1
Gain78	0.0668557	0.216286	1
Gain79	0.00981824	0.0763112	1
Gain80	0.0102251	0.0780169	1
Gain81	0	0.0512254	1
Gain82	0	0.00997278	1
Gain83	0	0.0155899	1
Gain84	0	0.00430864	1
Gain85	0	0.0114621	1
Gain86	0	0.0126182	1
Gain87	0	0.0124728	1
Gain88	-0.0249512	-0.0657231	1
Gain89	0	-0.0399442	1
Gain90	0	-0.0243604	1
Gain91	0	-0.0196728	1
Gain92	0	-0.0210852	1
Gain93	0	0.000407766	1
Gain94	0	0.0311639	1
Gain95	0	0.0189792	1
Gain96	0	0.0160768	1
Gain97	0	-0.0165615	1
Gain98	0	0.0334548	1
Gain99	0	0.0377957	1
Gain100	0	-0.0512756	1
Gain101	0	-0.0436606	1
Loss102	0	-0.00750769	1
Loss103	0	-0.00388866	1
Loss104	0	0.033642	1
Loss105	0	0.025657	1
Loss106	0	-0.00155094	1
Loss107	0	-0.019769	1
Loss108	0	-0.0220599	1
Loss109	0	0.0067836	1
Loss110	0	0.0336815	1
Loss111	-0.00287559	-0.0657193	1
Loss112	0	-0.00557603	1
Loss113	0	-0.0133081	1
Loss114	0.0351127	0.0794034	1
Loss115	-0.0289316	-0.0765131	1
Loss116	0	0.0217024	1
Loss117	0.00522071	0.0510751	1
Loss118	0	-0.00312456	1
Loss119	0	-0.0198077	1
Loss120	0	-0.030856	1
Loss121	0	-0.0493411	1
Loss122	0	-0.0190252	1
Loss123	0	-0.0115076	1
Loss124	0	-0.0116051	1
Loss125	0	-0.0168295	1
Loss126	0	0.0239728	1
Loss127	0	-0.0686412	1
Loss128	0	-0.0434848	1
Loss129	0	-0.0198418	1
Loss130	0.0174811	0.0556726	1
Loss131	0.0316721	0.0686173	1
Loss132	0.00257432	0.0413485	1
Loss133	0.0380379	0.0802917	1
Loss134	-0.0123077	-0.048819	1
Loss135	0.0552232	0.100351	1
Loss136	0.0698827	0.114091	1
Loss137	0.0813047	0.127532	0.750445
Loss138	0.081247	0.141603	0.618117
Loss139	0	0.0303251	1
Loss140	0	0.0467437	1
Loss141	0.016912	0.0757926	1
Loss142	0.045822	0.110601	1
Loss143	0.0389306	0.104837	1
Loss144	0	-0.012605	1
Loss145	0	-0.020653	1
Loss146	0	-0.0258825	1
Loss147	0	-0.0243208	1
Loss148	0	-0.0124195	1
Loss149	0	-0.0207474	1
Loss150	0	-0.0418064	1
Loss151	0	0.0276175	1
Loss152	-0.0137543	-0.0459067	1
Loss153	0	-0.00210182	1
Loss154	0	-0.0516373	1
Loss155	-0.0160408	-0.0722369	1
Loss156	0	0.00701828	1
Loss157	0	-0.000389583	1
Loss158	0	0.0451064	1
Loss159	0	-0.0537785	1
Loss160	0	-0.0151388	1
Loss161	0	0.025982	1
Loss162	0.0174086	0.0541293	1

## Sheet: rnaseq_Luminal Proliferative
Gene	funcSFA Coefficient	OLS Coefficient	p
SCGB2A2|4250	-0.325077	-1.05229	3.4479e-35
LTF|4057	-0.635834	-1.72102	0
PGR|5241	-0.206913	-0.429537	7.7025e-28
PEG10|23089	0.131086	0.315452	0.00134779
SCUBE2|57758	-0.146219	-0.345567	1.62801e-12
BMPR1B|658	-0.0564202	-0.141671	1
NAT1|9	-0.30758	-0.597827	0
GFRA1|2674	0.0598437	0.194093	1
SLC7A2|6542	-0.00879305	-0.0386572	1
CEACAM6|4680	-0.210212	-0.462985	2.67173e-17
PIP|5304	-0.578373	-1.22075	0
STC2|8614	0	-0.000349879	1
SFRP1|6422	-0.0506245	-0.116165	0.023356
KRT5|3852	-0.0412884	-0.106799	1
TFF1|7031	-0.116838	-0.276359	4.05562e-08
KRT15|3866	-0.108829	-0.218603	0.00607086
MUC5B|727897	-0.147833	-0.279321	2.93768e-05
LRP2|4036	-0.0423944	-0.102091	1
FADS2|9415	0	9.72029e-05	1
TFF3|7033	-0.0567616	-0.169101	0.232505
APOD|347	-0.0844332	-0.186677	0.544356
CYP2B7P1|1556	-0.129496	-0.242263	3.94039e-08
VTCN1|79679	-0.315269	-0.63544	2.00466e-36
LOC96610|96610	0.0914126	0.185212	0.00809428
IGJ|3512	-0.0010809	-0.0256717	1
NPY1R|4886	0.00845903	0.0524517	1
COL11A1|1301	0	-0.0149644	1
KRT17|3872	-0.0395137	-0.0922106	1
EEF1A2|1917	0.133394	0.269127	9.94338e-06
CXCL14|9547	-0.117891	-0.236913	0.0176287
RPL9|6133	0	0.0228136	1
ADAM6|8755	0.0230104	0.0689693	1
PPP1R1B|84152	-0.220859	-0.392572	6.40282e-15
SLC40A1|30061	-0.315765	-0.501353	1.95724e-40
GREB1|9687	0.0536882	0.121022	1
ESR1|2099	-0.0139891	-0.0688463	1
MAOB|4129	-0.155956	-0.268564	2.05101e-06
AGR2|10551	-0.0792128	-0.233529	0.000939808
MAPT|4137	-0.0827639	-0.163882	0.00805372
WFDC2|10406	-0.248845	-0.443774	2.98103e-16
AFF3|3899	0.15143	0.315768	2.36572e-18
CXCL9|4283	0.0550984	0.117171	0.136423
IL6ST|3572	-0.0562272	-0.12005	0.0243312
TFAP2B|7021	-0.3623	-0.529779	4.2039e-45
SERPINA5|5104	0.0744452	0.140367	0.974997
ALDH3B2|222	0	-0.0034395	1
IFI6|2537	0.0525876	0.0880612	1
NTN4|59277	-0.557032	-0.806318	0
TSPAN1|10103	-0.168989	-0.302222	5.23976e-16
MGP|4256	-0.261376	-0.396331	1.05524e-16
PTPRT|11122	-0.237844	-0.349752	4.73512e-25
CFB|629	-0.56722	-0.948666	0
SLC39A6|25800	0.00812213	0.0354842	1
NKAIN1|79570	0.346461	0.45314	0
SERPINA3|12	-0.238821	-0.41397	3.39933e-17
KRT14|3861	-0.0493834	-0.105824	1
SPP1|6696	-0.0674827	-0.120429	1
SCGB1D2|10647	-0.276308	-0.397705	4.08442e-24
RET|5979	0.00960781	0.0326768	1
CILP|8483	0	0.0139669	1
DHRS2|10202	0.180235	0.261374	1.92788e-10
SUSD3|203328	-0.179771	-0.258048	4.57407e-20
C4A|720	-0.468266	-0.726829	0
PROM1|8842	-0.197586	-0.283183	7.29431e-21
CYP4X1|260293	-0.404623	-0.549132	0
S100P|6286	0	-0.0269161	1
ASPN|54829	-0.0608623	-0.105703	0.00121564
MX1|4599	0.0378097	0.0700787	1
CLSTN2|64084	0.110521	0.204037	4.64555e-10
IFI27|3429	0.0410218	0.0797433	1
CP|1356	-0.294636	-0.458007	1.49727e-29
CACNG4|27092	0.22274	0.422043	1.50598e-18
GSTM3|2947	0	0.0178528	1
CD36|948	0	-0.0170919	1
COL14A1|7373	-0.0475771	-0.0839542	0.0913151
COL10A1|1300	0	-0.0112646	1
MMP11|4320	0.0474914	0.0839484	1
GABRP|2568	0	-0.010891	1
ELOVL2|54898	0.222316	0.279146	2.87137e-21
FOS|2353	-0.133587	-0.186743	0.000213344
SEC14L2|23541	-0.207789	-0.270447	3.46444e-13
SYT13|57586	0.0206377	0.0560283	1
ZNF238|10472	-0.403961	-0.564861	0
KCNE4|23704	-0.192144	-0.263655	1.22169e-11
ISG15|9636	0.0914712	0.132234	1.31243e-05
STEAP4|79689	-0.0723262	-0.11642	1
LRRC15|131578	-0.038087	-0.085734	0.00849458
ABAT|18	-0.211749	-0.292459	5.86611e-27
HSPB8|26353	0.300028	0.391108	2.0765e-26
KRT7|3855	-0.3386	-0.626164	9.80909e-45
KRT23|25984	-0.324058	-0.439716	4.3843e-37
THSD4|79875	0	0.0139207	1
ELN|2006	-0.0453167	-0.082484	1
DNAJC12|56521	0	0.0080377	1
MUC1|4582	-0.526261	-0.806277	0
AQP3|360	-0.327683	-0.426742	1.9576e-27
EHF|26298	-0.484873	-0.803006	0
ASS1|445	-0.21684	-0.298262	3.99285e-14
C8orf4|56892	-0.128124	-0.175686	0.00345234
COMP|1311	0.00735499	0.0463322	1
GSTP1|2950	-0.259833	-0.315543	1.10117e-28
IFIT1|3434	0.0505264	0.08785	1
PADI2|11240	-0.102977	-0.16363	9.75762e-06
TMC5|79838	-0.412153	-0.655526	0
SLC7A5|8140	0.212008	0.268248	4.89939e-18
S100A1|6271	-0.31031	-0.406928	1.03764e-28
CHI3L1|1116	-0.0674845	-0.113735	0.754451
MYH11|4629	-0.0229637	-0.0515055	1
CRIP1|1396	-0.0520662	-0.0933612	1
LAMC2|3918	-0.203911	-0.29737	3.50581e-16
SLITRK6|84189	-0.225867	-0.309653	5.37817e-16
C10orf116|10974	-0.0105166	-0.0396378	1
NPNT|255743	-0.0317718	-0.078902	1
RPS27|6232	-0.0190089	-0.0476163	1
LRG1|116844	-0.390717	-0.518796	0
KIAA1467|57613	0.0899574	0.127354	0.0124369
TBC1D9|23158	0	0.0278017	1
MUCL1|118430	-0.199688	-0.28937	8.19088e-14
EGR1|1958	-0.101664	-0.135551	0.00919404
MMP9|4318	0.116489	0.188843	0.00196838
TBX3|6926	0.111621	0.164525	6.33582e-05
GJA1|2697	-0.158678	-0.229033	4.68125e-08
PSD3|23362	-0.278913	-0.358253	3.18008e-25
TNC|3371	-0.133866	-0.188269	7.93534e-05
THBS4|7060	0.0600392	0.112099	0.413163
BAMBI|25805	0.037814	0.0766822	1
HLA-DRB5|3127	-0.109517	-0.142149	0.00860574
TRIM29|23650	-0.182225	-0.258542	1.09695e-22
TMPRSS3|64699	-0.362823	-0.45093	2.65518e-41
PLIN4|729359	-0.00220315	-0.0234216	1
CDH3|1001	0	-0.0174611	1
TSPYL5|85453	0.100158	0.147551	0.0155368
CA12|771	-0.0820095	-0.176845	2.13534e-05
DUSP4|1846	-0.352057	-0.442722	4.23368e-39
CPB1|1360	0.0637233	0.112751	0.897515
LAMA3|3909	0.0847606	0.13187	0.0251345
ITGB6|3694	-0.343251	-0.530573	3.75137e-39
STC1|6781	-0.000771784	-0.0350899	1
LYZ|4069	0.0644336	0.116466	0.0143725
COX6C|1345	0.263302	0.308489	2.13742e-29
SCD|6319	0.147512	0.190207	2.55833e-05
ABCC11|85320	-0.2629	-0.365859	8.99313e-31
SERPINA1|5265	-0.328353	-0.483738	3.48138e-27
HIST1H1C|3006	0.12004	0.151378	0.0134665
NLRP2|55655	0.0184638	0.056678	1
TGFBR3|7049	-0.252521	-0.29329	3.10444e-21
ERAP2|64167	-0.087152	-0.123806	0.94615
PKIB|5570	-0.208848	-0.266687	9.29723e-19
ADCY1|107	0.0205763	0.0596681	1
LAMB3|3914	-0.273498	-0.325857	8.72074e-33
SFRP4|6424	0	-0.0214426	1
AGR3|155465	-0.0784631	-0.206773	1.77378e-05
C10orf81|79949	-0.300761	-0.405657	1.35326e-29
CLIC6|54102	-0.185113	-0.250484	4.41212e-10
FOSB|2354	-0.0387643	-0.0618722	1
ERBB4|2066	-0.0176451	-0.0517516	1
CRAT|1384	-0.415658	-0.51164	0
PLAT|5327	-0.100824	-0.145448	0.00312741
FABP4|2167	0.0168155	0.0542298	1
SHISA2|387914	0	0.0185558	1
C6orf211|79624	0.153877	0.18843	8.10893e-13
VANGL2|57216	-0.187432	-0.234553	1.17813e-09
MYBL2|4605	0.423022	0.500695	0
ITGA11|22801	0	0.0128735	1
IGFBP5|3488	-0.0185645	-0.058252	1
PTGER3|5733	-0.02796	-0.0515945	1
CRABP2|1382	0.0305975	0.0569391	1
REPS2|9185	-0.0486758	-0.0849048	1
PCSK6|5046	-0.037157	-0.0658947	1
AZGP1|563	-0.34732	-0.582804	2.03942e-34
S100A9|6280	-0.115948	-0.184488	2.95797e-05
GALNT6|11226	-0.0159734	-0.0460602	1
GSTM2|2946	-0.105717	-0.132243	0.07191
REEP6|92840	-0.301319	-0.429442	0
HLA-DQA1|3117	-0.0724902	-0.0990264	0.109986
IFI44L|10964	0.0296628	0.0580905	1
HOXB2|3212	-0.200107	-0.22266	2.08372e-11
ECM1|1893	-0.12804	-0.192159	6.06607e-06
PHGDH|26227	-0.0766826	-0.12919	0.0155909
GSTM1|2944	-0.0334182	-0.0450877	1
C1orf116|79098	-0.339536	-0.420659	3.4055e-32
RERG|85004	0.0153242	0.0511662	1
ACADSB|36	0	0.0128221	1
FGD3|89846	-0.229679	-0.261679	1.64355e-22
DEGS2|123099	-0.1952	-0.306348	6.65213e-27
MMP7|4316	-0.0174774	-0.0438591	1
CYP4Z1|199974	-0.496181	-0.502828	0
SYTL2|54843	-0.00519056	-0.0372929	1
OAS2|4939	-0.0390883	-0.0771356	0.972148
FAM129A|116496	-0.154969	-0.190903	6.33973e-07
EFEMP1|2202	0	0.00698585	1
TM4SF1|4071	-0.0996625	-0.136601	0.0821998
ATHL1|80162	-0.0445386	-0.0772269	1
CXCL10|3627	0	0.0151173	1
IGF2|3481	0	-0.000393107	1
BCL2|596	0.0440205	0.0863163	0.113046
LDHB|3945	0.176467	0.221193	1.91614e-14
HLA-DQB1|3119	-0.0990032	-0.123692	0.00241246
HTRA3|94031	-0.00174786	-0.0236081	1
SLPI|6590	-0.321307	-0.414095	2.86538e-41
FNDC1|84624	0.0256717	0.059229	1
CNTNAP2|26047	0.0773244	0.10866	1
LAD1|3898	0	-0.00208328	1
SYNM|23336	0	0.00676616	1
S100A14|57402	-0.157238	-0.274536	4.67101e-06
CITED4|163732	-0.27916	-0.326781	3.65591e-28
TPRG1|285386	-0.237764	-0.259066	2.51123e-31
TMEM150C|441027	0.261843	0.293977	6.00702e-24
HIST2H2BE|8349	0.0760128	0.099035	1
ANPEP|290	0	-0.0173899	1
MFAP4|4239	-0.040853	-0.0738941	0.111252
ARNT2|9915	-0.0807853	-0.131126	0.0517699
FCGBP|8857	-0.32783	-0.378108	1.01548e-28
UBD|10537	-0.0902593	-0.134857	0.000527024
TUBB3|10381	0.166461	0.191369	6.77806e-09
EVL|51466	-0.129045	-0.146762	5.32719e-07
IQGAP2|10788	-0.240679	-0.270837	4.48383e-26
PREX1|57580	0.0180299	0.0583581	1
CYBRD1|79901	-0.451993	-0.491719	0
RIMS4|140730	0.293044	0.311161	6.9e-35
SLC12A2|6558	-0.035072	-0.0637553	1
NTRK2|4915	-0.105501	-0.139897	0.00248739
BCAS1|8537	0.0431597	0.089678	0.547068
DACH1|1602	0.0157511	0.047252	1
CHAD|1101	-0.156262	-0.173288	1.46065e-09
PARD6B|84612	0.0863965	0.1074	0.000669183
MEX3A|92312	0.145857	0.166705	4.91101e-08
NELL2|4753	0	-0.0162309	1
HSPA2|3306	-0.123185	-0.158892	0.000267716
F13A1|2162	-0.0364393	-0.0578967	1
KITLG|4254	0.0275782	0.0613771	1
PDE4B|5142	-0.333532	-0.374557	4.63754e-39
DUSP1|1843	0	-0.017388	1
SORBS2|8470	-0.333318	-0.378181	1.42659e-34
CX3CL1|6376	-0.070316	-0.088466	0.104246
STARD10|10809	0.15642	0.187456	1.3186e-15
ENPP5|59084	-0.230707	-0.297526	4.57952e-20
CELSR1|9620	-0.0503432	-0.0846857	1
FAM134B|54463	0.0763628	0.0992237	0.0053207
KIAA1244|57221	-0.0516794	-0.092896	0.0151508
RARRES3|5920	-0.360029	-0.467884	0
ADH1B|125	0	0.0155534	1
COL12A1|1303	0	-0.0270868	1
SEZ6L2|26470	-0.00624279	-0.0385206	1
IFIT3|3437	0	0.0218633	1
BST2|684	-0.0887716	-0.135913	0.00018688
TPSB2|64499	0	0.0173107	1
SLC44A4|80736	-0.19618	-0.429072	6.53895e-27
GREM1|26585	0.0391045	0.0667064	1
IGFBP2|3485	0	0.00565335	1
FBN1|2200	0	0.0116681	1
ADAM12|8038	0	0.00100588	1
LAPTM4B|55353	0.380623	0.389322	8.54792e-44
FAT1|2195	0	0.00216198	1
COL17A1|1308	-0.0772036	-0.0980789	0.00404504
GPC4|2239	-0.324804	-0.357802	1.89119e-32
AR|367	-0.117173	-0.168581	1.13195e-14
PRELP|5549	-0.0125179	-0.0297888	1
FMOD|2331	-0.312448	-0.375887	4.80891e-33
TFCP2L1|29842	0.18694	0.221948	1.27626e-15
C8orf85|441376	0.0034024	0.0326868	1
TOP2A|7153	0.394808	0.433362	0
GALNT3|2591	-0.00717764	-0.0317723	1
PTPRC|5788	0	-0.00320122	1
WNK4|65266	0.128123	0.165342	1.39068e-08
SLC4A8|9498	0.0388199	0.0671874	1
ETNK2|55224	0.146478	0.176578	7.25898e-08
THBS2|7058	0	0.00215625	1
OAS1|4938	0	0.0130727	1
CLDN3|1365	0.156124	0.183344	1.21574e-05
ADIPOQ|9370	0.00842676	0.0424311	1
SFRP2|6423	-0.0372719	-0.0736662	1
KIF13B|23303	-0.395567	-0.3958	0
ANXA9|8416	-0.0145343	-0.0517308	1
NFIB|4781	0	0.0280543	1
ATP2A3|489	0.0244156	0.0555759	1
PDK4|5166	0	0.00330381	1
SH3BGRL|6451	-0.38789	-0.397221	0
CREB3L1|90993	-0.31566	-0.361109	6.35769e-42
HMCN1|83872	0	-0.00318875	1
IFITM1|8519	-0.0805816	-0.11431	0.00250074
CLU|1191	-0.130628	-0.174155	0.00333759
XIST|7503	-0.0619303	-0.11797	1
CCND1|595	0.19923	0.255063	2.81084e-14
SLC1A1|6505	-0.312826	-0.361569	2.50697e-28
GRIK3|2899	0	-0.0168574	1
CAPS|828	0.278807	0.284758	5.91208e-19
BTG2|7832	-0.167819	-0.192814	2.61133e-13
AKR7A3|22977	0.0367861	0.0636916	1
H19|283120	0.0454597	0.085838	1
RBP1|5947	0.176903	0.209417	1.53415e-08
KCNMA1|3778	-0.0901523	-0.108323	0.0606481
LONRF2|164832	0	0.0260207	1
EPPK1|83481	0.0890818	0.110327	0.189436
ITGB8|3696	-0.222338	-0.243866	3.67658e-23
VCAN|1462	0	0.0278214	1
SULF1|23213	0	-0.0262419	1
KIF12|113220	-0.00230978	-0.032618	1
CRYAB|1410	-0.00201813	-0.0181099	1
FAM198B|51313	-0.0874014	-0.11951	0.00100336
PKP1|5317	0.0333423	0.068297	1
ST6GAL1|6480	-0.431234	-0.449154	0
LFNG|3955	0	0.0340802	1
SMOC2|64094	-0.0769692	-0.0961508	1
CELSR2|1952	0.0976931	0.119758	0.00441964
ZNF552|79818	-0.0591207	-0.0938727	0.00120587
CCL5|6352	0	0.000660776	1
IRS1|3667	0.0886582	0.128465	0.000102091
HSPB1|3315	0.186645	0.216186	2.72456e-17
AIF1L|83543	0.181475	0.212948	1.23392e-12
UHMK1|127933	0	0.0152665	1
ITPR1|3708	-0.0471881	-0.069567	1
GBP1|2633	0	0.00386964	1
APOE|348	0	0.0218727	1
CALML5|51806	-0.158262	-0.17367	1.22959e-07
FOXM1|2305	0.360968	0.366742	0
RHOBTB3|22836	0.094221	0.120214	0.0953466
ENO2|2026	0.247326	0.254753	7.76617e-20
DCLK1|9201	-0.0456514	-0.0640119	1
PAPSS2|9060	-0.0360129	-0.072801	1
SOX9|6662	-0.304353	-0.344753	2.40831e-28
FASN|2194	0.0244227	0.04084	1
MFAP5|8076	0	0.0191409	1
GPRC5A|9052	0	-0.012171	1
GPX3|2878	0	0.0134378	1
MYB|4602	-0.0378796	-0.0808188	1
PDZK1|5174	-0.0290574	-0.0484007	1
UGCG|7357	0.0578399	0.0869774	0.00124435
NQO1|1728	0.0407511	0.0669699	1
TPX2|22974	0.392316	0.386207	0
SEMA3C|10512	-0.0485896	-0.0774894	1
ABLIM3|22885	-0.072045	-0.0899285	0.0898636
AMIGO2|347902	0.115316	0.153279	9.79558e-05
IRX2|153572	-0.305283	-0.346706	1.43486e-22
CEACAM5|1048	-0.106564	-0.136529	3.52919e-06
OAS3|4940	0.0926845	0.111675	1.43839e-05
SYCP2|10388	0.132189	0.141759	0.00117374
COL5A1|1289	0	-0.00150656	1
C1orf226|400793	-0.0165651	-0.0427359	1
SYNPO2|171024	0.0865878	0.118103	0.000549788
COL5A2|1290	0	0.0144643	1
SAA1|6288	-0.105117	-0.123606	0.000133495
GJB2|2706	-0.0129931	-0.0451844	1
SPOCK1|6695	0.0269574	0.0592134	0.716039
SPON1|10418	-0.0125271	-0.0409517	1
F2RL2|2151	0.0403357	0.0725355	1
RSAD2|91543	0.0213987	0.0469326	1
S100A6|6277	-0.0544304	-0.074227	1
IGF1R|3480	0.124277	0.193701	1.73452e-07
CYR61|3491	-0.0560159	-0.0719083	1
RGS1|5996	-0.0569848	-0.0765393	1
HIST2H2AA3|8337	0.0405875	0.0550561	1
HOXC10|3226	0	-0.0257703	1
TNS4|84951	-0.108171	-0.134163	0.00334118
CCDC74A|90557	0	0.00621982	1
MKI67|4288	0.329941	0.347668	0
PLAU|5328	0	0.00565489	1
MDK|4192	0.167002	0.190449	5.49207e-07
ZNF703|80139	0.208357	0.245649	1.96884e-25
CTGF|1490	0	0.00734743	1
HIST1H2AC|8334	0	-0.017846	1
DCN|1634	-0.0295207	-0.0583075	1
COL8A2|1296	-0.0748491	-0.0984068	2.59382e-06
SIX1|6495	0.152953	0.168472	8.99649e-06
HLA-DRB1|3123	-0.148184	-0.157872	2.39415e-11
CENPF|1063	0.22748	0.230115	6.80818e-25
SLC7A8|23428	-0.137554	-0.188763	3.94308e-11
LPL|4023	0.00510947	0.0477836	1
CYBB|1536	-0.0315067	-0.0442553	1
NR4A1|3164	0.0637895	0.101475	0.770497
RGS5|8490	-0.0149975	-0.0354053	1
MATN2|4147	0	-0.0215895	1
FHL2|2274	-0.214108	-0.233097	8.3895e-14
CCDC80|151887	0	-0.0106183	1
KIT|3815	-0.0120311	-0.0310796	1
MMP13|4322	0.010635	0.033266	1
WLS|79971	-0.229254	-0.234065	2.8761e-17
LASS6|253782	0.0624303	0.0825868	0.00130996
SYT12|91683	-0.0863356	-0.109587	1
FBLN2|2199	-0.0399043	-0.0598961	1
CYFIP2|26999	0	0.00490039	1
ZG16B|124220	-0.269218	-0.400224	1.1309e-32
COL8A1|1295	0	0.0185922	1
PRLR|5618	0	-0.0188815	1
NFKBIZ|64332	-0.200315	-0.203021	2.60492e-11
RAB31|11031	0	-0.0165993	1
TTC39A|22996	-0.0159298	-0.0474666	1
RRM2|6241	0.287072	0.287312	5.17177e-41
MYC|4609	0.246331	0.260438	7.03346e-21
LY6E|4061	0	-0.032896	1
C1orf115|79762	-0.256626	-0.268779	1.89323e-23
KIF5C|3800	-0.00304617	-0.0246143	1
COL4A5|1287	-0.278921	-0.347357	1.36306e-23
ENPP1|5167	-0.0347874	-0.0739536	1
NEAT1|283131	-0.160747	-0.169176	3.34163e-07
FBXL16|146330	0	0.00725341	1
ITGA2|3673	-0.038678	-0.0575187	1
STAC2|342667	-0.0987391	-0.109816	4.76119e-07
ST6GALNAC2|10610	0.0655473	0.101525	0.205337
MXRA5|25878	0	0.00143947	1
PTGES|9536	0.160495	0.190424	1.38379e-07
DDIT4|54541	-0.120291	-0.138047	0.000191579
FLJ23867|200058	-0.0452765	-0.078678	1
ATP1B1|481	-0.376625	-0.393187	6.95442e-36
NAV2|89797	-0.097011	-0.106185	0.0125099
AHNAK2|113146	0	0.0036636	1
GBP4|115361	3.20575e-05	0.026263	1
?|57714	0.0891765	0.10454	1.83552e-06
CD163|9332	0.03753	0.0744459	0.320414
IER3|8870	0	-0.00598847	1
POSTN|10631	0.018897	0.0537373	1
CHI3L2|1117	-0.436182	-0.431994	0
C19orf21|126353	0.0755772	0.120588	0.159277
SPTBN2|6712	0.0220035	0.0458295	1
CA2|760	-0.0848383	-0.117721	1
C3|718	-0.258124	-0.275644	4.07765e-33
STEAP2|261729	-0.321054	-0.314663	8.19676e-35
PTPN13|5783	0.104483	0.13702	4.19677e-05
LAMA2|3908	0	0.0314777	1
TNFSF10|8743	-0.461399	-0.489293	0
EGLN3|112399	-0.341103	-0.359373	2.51854e-37
PYGL|5836	-0.187694	-0.201414	6.65135e-10
PODN|127435	0	-0.0254168	1
BAI2|576	-0.0735532	-0.0937507	0.205018
PIGR|5284	-0.318067	-0.322361	6.23608e-35
ANLN|54443	0.28956	0.289652	0
CBX2|84733	0.282564	0.24618	2.36265e-37
UGDH|7358	-0.0411338	-0.0718001	1
HERC6|55008	0.0998448	0.113582	4.54626e-05
PPP2R2C|5522	0.139164	0.148391	0.00194712
RAB11FIP1|80223	0.284597	0.319214	8.82438e-23
CD109|135228	-0.0444924	-0.0718345	1
MMP2|4313	-0.0638174	-0.0806442	7.10994e-08
SLC4A7|9497	-0.150466	-0.16097	1.59344e-11
UBE2C|11065	0.418746	0.385705	0
MS4A7|58475	-0.227855	-0.241413	9.65099e-20
HMGCS2|3158	-0.343671	-0.30558	0
SUSD4|55061	0.00900909	0.0280598	1
C3orf57|165679	0	0.0176913	1
SDC1|6382	-0.0628916	-0.0946137	0.0129749
SLC2A10|81031	0.0107175	0.0353328	1
ACTG2|72	0	0.022094	1
FGFR2|2263	-0.0979054	-0.131181	0.0978353
GALNT7|51809	-0.189214	-0.214642	1.64411e-26
PDCD4|27250	-0.29844	-0.272817	2.78986e-31
ITGB4|3691	-0.175313	-0.208238	8.11588e-09
PRSS23|11098	0	0.00796547	1
SERPINE1|5054	0.0777946	0.108112	0.0210023
SEMA3B|7869	-0.0545422	-0.0686046	1
XAF1|54739	0	0.00702227	1
H2AFJ|55766	0.184749	0.20279	1.76147e-13
ABCA12|26154	-0.141421	-0.156859	4.35291e-09
INPP4B|8821	0	0.00384318	1
CD24|100133941	0.0248639	0.0529827	1
FKBP5|2289	-0.165885	-0.189937	5.90778e-07
SYBU|55638	-0.0273519	-0.056438	1
TPM2|7169	0	-0.00273973	1
ZFP36|7538	-0.128711	-0.135131	6.43293e-06
TAOK1|57551	0.084443	0.0986754	1.97425e-09
AREG|374	0	0.00386728	1
LMX1B|4010	0	-0.0239579	1
ALCAM|214	-0.108695	-0.144673	0.00060452
VAV3|10451	-0.080712	-0.124438	0.014448
BNIPL|149428	-0.167202	-0.199867	7.64724e-09
MAST4|375449	-0.0408616	-0.0547302	1
ACSL1|2180	0	0.0350624	1
MXRA8|54587	0	-0.00614711	1
PFKP|5214	-0.0406143	-0.0700756	1
CAMK2N1|55450	0.168708	0.204054	2.02535e-10
RAI2|10742	-0.175343	-0.161178	4.20721e-15
CXCL12|6387	-0.0281095	-0.0450401	1
ANO1|55107	0.211527	0.24718	4.64784e-15
ANKRD30A|91074	-0.218483	-0.272701	1.62593e-20
ANTXR1|84168	0	-0.0074902	1
DGAT2|84649	0.00390498	0.0382502	1
SYT1|6857	0.0270202	0.0569852	1
LOX|4015	0	-0.000720314	1
PRKAR2B|5577	0	0.00838968	1
NFATC4|4776	0.0253051	0.0516051	1
C9orf150|286343	0	-0.0253267	1
ITGBL1|9358	0	-0.01668	1
SQLE|6713	0.446095	0.399284	0
LUM|4060	0	-0.0187485	1
HIST1H2BK|85236	0.0967827	0.109222	0.409771
MT1E|4493	0.113979	0.134375	0.000433705
KCNK1|3775	0.0862745	0.112765	0.371851
C10orf10|11067	-0.0514427	-0.0613822	1
LDLRAD3|143458	0.0375396	0.0642159	1
SORBS1|10580	-0.155644	-0.149626	1.04464e-11
COL3A1|1281	0	-0.0130345	1
SORD|6652	0.107312	0.108948	0.00844336
SLC9A3R1|9368	0.244709	0.241175	9.39204e-26
CDH11|1009	0.0127165	0.0498339	0.0106691
C1QB|713	0	-0.00789583	1
COBL|23242	-0.0458015	-0.0777724	1
CEACAM1|634	-0.309524	-0.314846	2.15561e-32
SGK3|23678	0.110224	0.129536	8.2252e-06
PHYHD1|254295	-0.282358	-0.244527	2.30591e-30
STAT1|6772	0.0443735	0.0570507	0.417198
MGLL|11343	0.0886075	0.111424	0.0125748
CKMT1B|1159	0.126404	0.15295	0.00940058
BCAM|4059	-0.000131077	-0.0288843	1
SMARCA1|6594	0	0.0107888	1
MMP1|4312	0.0687923	0.0802367	0.0726407
RARRES1|5918	-0.0773278	-0.102669	0.0019227
PLEKHB1|58473	0	0.0228142	1
GBP3|2635	-0.0774794	-0.100247	0.592472
LIMCH1|22998	-0.473607	-0.478536	0
METRN|79006	-0.0468073	-0.0688413	1
PLA2G16|11145	-0.121413	-0.138261	0.000352208
AQP1|358	-0.00119805	-0.0205101	1
ADAMTS1|9510	0	-0.00248041	1
HIST1H2BD|3017	0.110844	0.111753	0.0166611
TPD52L1|7164	-0.108398	-0.138997	0.00315069
ASPM|259266	0.26641	0.251339	4.14924e-42
SPARCL1|8404	-0.0132975	-0.0312468	1
DIO2|1734	0	0.00691086	1
PDGFRA|5156	0	0.022783	1
C16orf45|89927	-0.0963064	-0.108629	0.000199497
TAP1|6890	0	-0.0216006	1
IL32|9235	-0.0128655	-0.0323254	1
IFI44|10561	0.021005	0.0460826	1
ITPR2|3709	-0.0775742	-0.0926316	0.714144
CMYA5|202333	-0.10154	-0.117544	1.29032e-05
SLC34A2|10568	-0.228062	-0.225099	2.23682e-21
DPT|1805	-0.0348854	-0.0576522	1
FGFR3|2261	0.251564	0.256453	4.54547e-20
CYP1B1|1545	-0.0293519	-0.0566926	1
C1orf106|55765	0.102162	0.111269	5.17552e-07
SHROOM1|134549	-0.413998	-0.422576	0
FCGR3A|2214	-0.00767907	-0.0337518	1
ITGB2|3689	-0.0474471	-0.0547375	1
LRRN1|57633	-0.151806	-0.153386	2.33457e-06
RNASE4|6038	-0.230535	-0.211896	2.05566e-22
CACNA1H|8912	0.231867	0.244933	5.10732e-19
SCNN1A|6337	-0.256751	-0.375046	9.98976e-29
COL1A2|1278	-0.00870042	-0.0266607	1
PLIN1|5346	0	-0.0153568	1
APOC1|341	0.0344966	0.0645256	1
DNALI1|7802	0.00585352	0.0409758	1
FBP1|2203	0	0.000402212	1
KDM4B|23030	0	-0.0208854	1
STMN3|50861	0.317509	0.316639	7.72294e-32
EGR3|1960	-0.12327	-0.124389	5.27789e-06
FN1|2335	0.00657177	0.0353018	1
MSR1|4481	0	0.0151549	1
HLA-DPB1|3115	-0.155023	-0.154637	3.29388e-19
CTSK|1513	0	-0.0245492	1
KRT80|144501	0.154066	0.161505	1.12269e-07
INHBB|3625	-0.0498135	-0.0673422	1
NDRG1|10397	0.192055	0.214253	2.00924e-10
FAP|2191	0.0215448	0.0526255	0.000484772
CDC20|991	0.276875	0.253051	1.00893e-43
HCP5|10866	-0.027784	-0.0610514	0.524367
CGNL1|84952	-0.291253	-0.28615	2.29919e-29
MIF|4282	0	0.0220652	1
DSC2|1824	0.0686432	0.116895	0.00309059
KIAA1370|56204	-0.21008	-0.214714	6.6451e-36
BACE2|25825	-0.110842	-0.124296	0.000369525
GATA3|2625	-0.0187474	-0.0658201	1
EMILIN1|11117	0.025253	0.0604326	0.561019
ATF3|467	-0.00560913	-0.0247732	1
GLI3|2737	-0.0228213	-0.0449539	1
SLC19A2|10560	0	0.0143549	1
NBL1|4681	0.00111377	0.0390196	1
RALGPS2|55103	-0.109389	-0.142943	2.7363e-08
SYT7|9066	0.00855326	0.0267846	1
EMB|133418	-0.0303904	-0.0464577	1
HTRA1|5654	-0.0600005	-0.0743761	2.12804e-06
C4orf32|132720	-0.143385	-0.148445	1.27089e-12
TANC2|26115	0.170232	0.177204	4.4008e-14
COL16A1|1307	-0.112002	-0.113462	5.70488e-07
OLFM1|10439	0.141663	0.153152	1.46213e-07
ATP7B|540	-0.0822387	-0.0933951	0.00102777
CKB|1152	0.0724709	0.0959029	1
GATM|2628	-0.195653	-0.18323	3.60659e-11
CECR1|51816	0	-0.000114697	1
ELOVL5|60481	-0.224564	-0.22952	1.15628e-21
ABCC5|10057	0.187206	0.172814	1.28689e-09
MAPK8IP2|23542	0.167615	0.172194	2.33632e-08
FADS1|3992	0.170723	0.17091	2.61868e-10
ACTA2|59	-0.022677	-0.0384713	1
SPAG5|10615	0.440664	0.363107	0
AEBP1|165	0	0.0144591	1
COLEC12|81035	0.0605126	0.0885034	0.299831
CHRD|8646	-0.264457	-0.231794	1.12236e-31
FPR3|2359	0.129003	0.129679	6.31033e-22
TNNT1|7138	0.180033	0.190425	3.00839e-08
MEGF9|1955	-0.0660637	-0.0853187	0.0109023
CREB3L4|148327	-0.218569	-0.224542	8.03514e-29
DST|667	-0.102687	-0.102442	0.000372271
FAM46C|54855	-0.0585783	-0.0818176	0.766417
TAGLN|6876	-0.0207419	-0.0360917	1
MAN1A1|4121	0.0117865	0.0483099	1
CPE|1363	0.0559859	0.0903513	0.538005
DKK3|27122	0	-0.0095433	1
MLPH|79083	-0.105508	-0.207256	5.79474e-14
QDPR|5860	-0.159248	-0.167108	3.16583e-07
C1QA|712	-0.00040709	-0.0179629	1
HIST2H4A|8370	0.0950658	0.0957371	0.276252
IL20RA|53832	-0.24113	-0.219303	3.08309e-17
SULF2|55959	-0.0555752	-0.0691837	1
ABCA3|21	0	0.013612	1
FGL2|10875	-0.0513972	-0.0610071	0.000141748
MAP3K1|4214	-0.250149	-0.225857	1.13841e-31
TMEM132A|54972	0.281307	0.273001	3.31123e-28
IFIT2|3433	0	-0.026017	1
SERPINF1|5176	-0.0196726	-0.0399167	1
PPP1R3C|5507	-0.134502	-0.139156	1.77697e-06
SAMD9L|219285	-0.18711	-0.19578	1.54665e-30
LYPD3|27076	0	0.0106858	1
CXCL13|10563	0	-0.0269442	1
CACNA1D|776	-0.117007	-0.122299	2.10216e-07
KPNA2|3838	0.401048	0.324956	0
MAOA|4128	-0.0129383	-0.0323503	1
INPP5J|27124	-0.0421849	-0.0683905	1
C1orf21|81563	-0.382559	-0.405611	1.4013e-45
ALDH2|217	-0.109649	-0.124639	0.00131847
ITGA6|3655	-0.075281	-0.0821746	0.721604
SUSD2|56241	0	0.0169882	1
SDC2|6383	0	0.0249647	1
HLA-F|3134	-0.0599911	-0.0764055	0.000841867
MATN3|4148	0	-0.0184497	1
NCOA2|10499	0.113123	0.143457	1.31132e-13
COL1A1|1277	-0.0158358	-0.0349131	1
MET|4233	0	0.00551091	1
CDH1|999	0.212395	0.267042	1.45935e-11
SNHG5|387066	-0.107566	-0.113626	0.0441118
LCP1|3936	0.0480541	0.0807425	0.221745
NFIX|4784	-0.337741	-0.329481	3.10085e-35
GGH|8836	0.243139	0.222319	1.76226e-21
GBP5|115362	0	0.0279379	1
SEMA5A|9037	0.0541735	0.0798763	0.00162936
LINGO1|84894	0.11412	0.113263	0.00303691
MRPS30|10884	-0.0413397	-0.0766158	1
CHPT1|56994	0	0.0242821	1
CTSS|1520	-0.0720676	-0.0760203	2.64344e-05
ZBTB7C|201501	-0.315396	-0.302189	1.17727e-32
TMEM176B|28959	0	0.0319659	1
ANGPTL2|23452	0	0.0339443	1
SIAH2|6478	-0.02666	-0.0600331	1
SLFN5|162394	-0.104289	-0.108901	3.96e-07
MAP1B|4131	0	0.0203556	1
KRT6B|3854	-0.0278365	-0.0444189	1
TRIM2|23321	0.0283563	0.0618955	1
PTK7|5754	-0.0254876	-0.0513536	1
MYLK|4638	0	0.00353715	1
ATAD2|29028	0.383352	0.332858	0
CDON|50937	0	-0.0104621	1
FBLN1|2192	-0.061964	-0.0751182	0.631172
ANXA3|306	-0.218857	-0.218572	1.08586e-19
OSMR|9180	-0.238749	-0.24	7.13542e-36
PODXL2|50512	0.193633	0.190272	1.10924e-08
NDRG2|57447	-0.145906	-0.151871	1.19585e-08
PYCARD|29108	-0.363859	-0.33433	0
CMBL|134147	0.000766026	0.0268359	1
HLA-DPA1|3113	-0.159855	-0.155154	1.47937e-18
MT2A|4502	0.0772296	0.0984087	0.209331
PEG3|5178	0.0704345	0.0992356	0.655594
COL6A2|1292	0	0.0102463	1
LRRN2|10446	-0.101532	-0.114722	0.00933118
TINAGL1|64129	-0.0983742	-0.0967814	0.000420075
KRT19|3880	0.0346672	0.0506369	1
MCC|4163	-0.223557	-0.186436	1.44277e-21
KIF16B|55614	-0.017416	-0.0488376	1
IL1R1|3554	0	-0.0243194	1
CRISPLD2|83716	-0.0182011	-0.0386049	1
DDX60|55601	0.0759051	0.0938296	0.000333912
C9orf152|401546	-0.195079	-0.235721	3.37709e-24
COL6A3|1293	0.0304628	0.0628918	8.93263e-05
SAMD9|54809	0	-0.00468201	1
BHLHE41|79365	-0.10872	-0.109019	0.000467153
S100A16|140576	-0.150316	-0.17807	1.31167e-06
SECTM1|6398	-0.0865413	-0.101001	0.00130478
FZD6|8323	0.215194	0.222509	4.35784e-15
NR4A2|4929	-0.118919	-0.118683	2.55538e-05
PRC1|9055	0.407576	0.347815	0
SREBF1|6720	-0.160116	-0.175674	2.13672e-10
NRIP1|8204	0.0121518	0.0418727	1
ADAMTS2|9509	0.0205021	0.0518123	0.0442024
IFIH1|64135	0	-0.0187893	1
PLOD2|5352	0.133732	0.146529	6.23202e-08
PFKFB3|5209	-0.242883	-0.227506	1.58867e-17
RASEF|158158	0	-0.0123197	1
PTPRU|10076	0.191359	0.190622	2.70586e-10
CYP27A1|1593	-0.0945602	-0.100063	0.102655
DHCR7|1717	0.126414	0.118616	0.000176652
MRC2|9902	0	0.000617667	1
TC2N|123036	-0.43589	-0.418793	0
H2AFY2|55506	-0.0505499	-0.0622926	1
ACOX2|8309	-0.148971	-0.145539	4.48542e-10
CADM1|23705	0	-0.0231947	1
AIM1|202	0.000907807	0.0331782	1
C1QC|714	0	-0.00253461	1
HLA-DMB|3109	-0.0933662	-0.0933794	1.53371e-10
C6orf97|80129	-0.0747953	-0.0858217	1.7772e-05
EFCAB4A|283229	-0.324059	-0.327321	1.25722e-34
TGFB2|7042	-0.18997	-0.178976	4.06529e-14
TGFB3|7043	-0.0420083	-0.0593177	0.9019
C2|717	-0.00593245	-0.0352777	1
SCRN1|9805	0.143322	0.149859	3.83221e-05
CRISPLD1|83690	0.100412	0.128407	9.35107e-05
FHL1|2273	0.0366095	0.0712444	0.181692
RABEP1|9135	-0.0979415	-0.108847	4.60401e-10
ATP6V1B1|525	0.170783	0.172491	1.85397e-09
KAL1|3730	0	-0.0272055	1
COL5A3|50509	0.0175566	0.0462499	1
PDZK1IP1|10158	-0.608728	-0.660118	0
SPOCK2|9806	0.0205187	0.0507161	0.924501
MCM4|4173	0.341921	0.279376	0
CYP4B1|1580	-0.100034	-0.109057	0.00257486
CPXM2|119587	0	0.0130185	1
SIK1|150094	0.185684	0.200908	1.12802e-11
JUN|3725	-0.16617	-0.149166	3.63504e-08
HMGB3|3149	0	-0.0227422	1
ACSS1|84532	0.0779611	0.0889674	0.393298
COL6A1|1291	0	-0.00491393	1
C19orf33|64073	0.075322	0.0950528	0.14408
MCCC2|64087	-0.077409	-0.100104	0.000445879
MACC1|346389	-0.303942	-0.294248	2.20542e-33
TGFBI|7045	0	-0.00545978	1
JUNB|3726	-0.172968	-0.155426	1.30948e-10
TFRC|7037	0	0.0202774	1
CRIP2|1397	-0.119211	-0.125882	2.50248e-05
KIAA1199|57214	0.0471877	0.0682637	0.0394672
HLA-H|3136	-0.064627	-0.076474	0.0438325
PRRX1|5396	0	0.0257332	1
PLK1|5347	0.372928	0.31172	0
CYB5A|1528	-0.352203	-0.346103	0
IGF1|3479	0	-0.0187856	1
IL17RD|54756	-0.127565	-0.120947	7.27802e-09
PLK2|10769	-0.246703	-0.22725	5.49707e-16
CLDN1|9076	-0.221937	-0.21744	3.45814e-18
ENPP2|5168	0	0.0150474	1
LRIG1|26018	-0.324991	-0.28759	0
LIFR|3977	-0.035539	-0.0542127	1
LASS4|79603	0	-0.0312428	1
HPN|3249	-0.194233	-0.27329	6.40302e-14
NBPF10|100132406	-0.0572431	-0.0799394	0.0139337
ARHGEF6|9459	0.067823	0.0908915	0.0225465
MTSS1|9788	0.178916	0.17225	2.82925e-08
SGK223|157285	-0.246427	-0.208595	6.39128e-21
MSRB3|253827	0	-0.00289647	1
PPM1H|57460	-0.0051694	-0.0398541	1
ZBTB10|65986	0.392104	0.344195	0
FAM111B|374393	0.154232	0.136152	4.71458e-13
GGT1|2678	0	0.000189483	1
RNASE1|6035	0	0.00312099	1
RND3|390	-0.0231128	-0.0372339	1
SLC16A1|6566	0	-0.0188611	1
IL2RG|3561	0	0.00369053	1
MPP7|143098	-0.0485997	-0.0731924	1
HIF1A|3091	0	-0.00709409	1
MGST1|4257	-0.114935	-0.175925	0.0168734
EPHB3|2049	0	-0.031231	1
SEPP1|6414	-0.0375722	-0.0641863	1
DUSP6|1848	-0.214757	-0.191513	1.01378e-15
MPEG1|219972	0	0.0122109	1
TOX3|27324	-0.0831302	-0.124634	0.00822099
TGM2|7052	0	-0.0135329	1
CST1|1469	-0.0247021	-0.0526276	1
SETBP1|26040	-0.103653	-0.0963148	6.161e-07
SLIT3|6586	-0.0253326	-0.0446482	1
CISH|1154	-0.184576	-0.175412	8.51066e-14
TACC1|6867	0.0743579	0.0961294	0.00499515
VWA2|340706	-0.379416	-0.328267	0
MDFI|4188	-0.010058	-0.0264144	1
GAS7|8522	0	0.00434067	1
ACP5|54	-0.0218335	-0.0476277	1
GPT2|84706	0.180724	0.157423	2.13099e-10
TRPS1|7227	-0.00311161	-0.0418684	1
LMO4|8543	-0.0548792	-0.0710183	1
ADAM9|8754	0.246002	0.238023	1.87975e-18
S1PR3|1903	0.163874	0.159258	2.18056e-09
EDARADD|128178	0.0403098	0.0598504	1
CGN|57530	0.197423	0.196883	7.35037e-13
SLC16A3|9123	0.150908	0.143781	2.01168e-09
GUCY1A3|2982	-0.103126	-0.110206	0.000862136
TYMP|1890	-0.0841338	-0.0974256	0.00138341
SLC16A6|9120	0.0604998	0.070823	0.0114484
AGL|178	0.0816344	0.0958136	0.491811
C14orf132|56967	0	0.0182563	1
FUT8|2530	0	-0.0209569	1
HLA-DRA|3122	-0.155714	-0.145653	9.4699e-21
IQGAP3|128239	0.304824	0.274083	6.6877e-41
NFASC|23114	0.0156546	0.0439947	1
C18orf1|753	0.0688299	0.0853043	0.0513303
NOSTRIN|115677	-0.336162	-0.294147	0
FXYD3|5349	-0.00694113	-0.0478485	1
PFN2|5217	0.27346	0.262908	2.67983e-21
MAGED2|10916	0.0362841	0.0549071	1
DBNDD2|55861	0.0819934	0.0912133	0.00306604
SCCPDH|51097	-0.037825	-0.066314	1
KIF4A|24137	0.338196	0.287227	0
AKAP12|9590	0.0197372	0.0529139	0.0352369
PXDN|7837	0.0079758	0.0386327	1
TSKU|25987	0.160648	0.165571	4.30413e-05
VCAM1|7412	0.077404	0.107374	1.95174e-07
LOXL2|4017	0.0278526	0.0535091	1
ZNF587|84914	0.0638864	0.0682672	0.0902437
ARHGAP29|9411	-0.142741	-0.147388	3.69507e-07
NID2|22795	0.0529991	0.0658795	3.41336e-05
SRGN|5552	0	-0.00577844	1
WNT5A|7474	-0.300421	-0.269314	5.06895e-39
C15orf48|84419	-0.0395065	-0.0574933	1
ANXA1|301	-0.0298067	-0.0421604	1
C4orf34|201895	-0.0256215	-0.0517972	1
PLEKHA4|57664	-0.164425	-0.138285	2.1379e-11
TMTC1|83857	0.054684	0.0788215	0.352154
SEPT3|55964	0.362757	0.274847	0
ACACB|32	0	0.00841025	1
CD44|960	-0.121828	-0.122561	0.000713598
TNXB|7148	-0.0198224	-0.0393656	1
SEL1L3|23231	0.0304756	0.0602938	0.590981
SERPINE2|5270	0	0.0212759	1
TIMP3|7078	0.12361	0.144347	1.61481e-11
C1S|716	-0.0410906	-0.057761	1
FBLN5|10516	-0.0922635	-0.0931507	0.000607262
CDK1|983	0.304737	0.260823	6.89621e-41
SERHL2|253190	-0.175979	-0.158192	1.9957e-09
TCF7L1|83439	-0.110563	-0.106065	1.60258e-06
CST3|1471	0	0.0058144	1
DARC|2532	-0.00355179	-0.0362412	1
LY75|4065	-0.101758	-0.100762	6.04532e-06
LTBP2|4053	0	-0.00423242	1
IFITM2|10581	-0.127644	-0.120886	2.67833e-06
CAPN13|92291	-0.17149	-0.235897	5.91653e-15
GALNT10|55568	-0.218327	-0.212731	3.0633e-35
SGCE|8910	0.00546394	0.0411741	1
IRS2|8660	0.14123	0.15259	3.83736e-09
NUSAP1|51203	0.33297	0.279354	0
TMEM119|338773	0	-0.0174279	1
ABHD2|11057	0.138175	0.152105	8.9289e-08
TK1|7083	0.189863	0.168979	5.40911e-13
CPXM1|56265	-0.00481772	-0.0277271	1
NPTXR|23467	0	0.028425	1
NEDD9|4739	-0.121118	-0.120493	3.15261e-05
CYBA|1535	-0.0152885	-0.0300622	1
FSIP1|161835	0.0302123	0.0560368	0.198999
C1QTNF3|114899	-0.0494019	-0.0730148	0.00879089
CAP2|10486	-0.0038531	-0.0299595	1
TMC4|147798	-0.125833	-0.15817	1.93693e-09
BUB1|699	0.326186	0.270555	0
RCAN1|1827	-0.12053	-0.124924	1.22095e-06
SLCO2B1|11309	-0.00990994	-0.0247216	1
TRIL|9865	-0.0976359	-0.101185	0.0112507
GRPR|2925	-0.0204362	-0.0330611	1
GPR98|84059	-0.0182913	-0.0435758	1
CFD|1675	0	0.0194409	1
TNFRSF21|27242	-0.0865646	-0.0984233	0.000531689
MYO10|4651	-0.0904801	-0.110286	7.33688e-05
NUCB2|4925	-0.0408297	-0.0704151	1
IFITM3|10410	-0.087793	-0.0972397	0.000161441
SYTL4|94121	0.0480246	0.0714514	0.0166659
HOXB3|3213	-0.209641	-0.185945	1.43435e-12
STMN1|3925	0.267355	0.228508	7.74561e-30
CD53|963	-0.00431805	-0.0214492	1
HLA-DQA2|3118	-0.0107979	-0.029481	1
MFGE8|4240	0.0142177	0.0551519	1
MYL9|10398	-0.00944613	-0.0245485	1
GP2|2813	-0.170558	-0.168625	3.47653e-14
ZSCAN18|65982	-0.00365623	-0.0322782	1
GPR126|57211	0.0682199	0.0786031	0.00145377
WISP2|8839	0	0.0257301	1
SELENBP1|8991	-0.335133	-0.327355	3.08286e-44
GCNT1|2650	0	0.0173665	1
CSF1R|1436	-0.110235	-0.100173	2.90767e-07
HLA-A|3105	-0.0764953	-0.0855992	1.34048e-05
SKIL|6498	0.0715373	0.0835704	0.000481869
KIAA1324|57535	-0.145642	-0.200761	1.30886e-09
LGR4|55366	0.245153	0.242858	4.26809e-24
EDNRA|1909	0.0246683	0.0517239	0.187738
NEBL|10529	0	0.00109296	1
SVEP1|79987	0.0186878	0.0491016	0.129126
C1orf64|149563	-0.0293204	-0.0586	1
CBS|875	0.194017	0.17533	2.93538e-12
CTHRC1|115908	0.0113229	0.0377014	1
SCARA3|51435	-0.199524	-0.181363	1.0798e-10
PMP22|5376	-0.186907	-0.165225	1.22889e-14
UCP2|7351	-0.181106	-0.181548	3.15158e-10
MAN2A1|4124	-0.0254039	-0.0533301	1
IFI30|10437	0	-0.0306284	1
ADD3|120	0.0518175	0.0798539	0.141727
LMNB1|4001	0.295202	0.234851	9.32873e-38
C5orf30|90355	0.0206772	0.035451	1
CD4|920	-0.0342374	-0.0405875	0.859947
EIF4EBP1|1978	0.250688	0.212041	6.35177e-18
HIPK3|10114	0.0315919	0.0612744	0.228944
ICAM1|3383	-0.225827	-0.218957	8.70574e-30
CDK6|1021	0	-0.0161153	1
GOLGA8A|23015	0	0.0154759	1
EFHD1|80303	0.064305	0.101933	1
GOLM1|51280	-0.461475	-0.416192	0
PTPRK|5796	-0.148697	-0.156552	6.25549e-08
PIK3R1|5295	-0.361621	-0.298234	1.76283e-42
NGFRAP1|27018	-0.0476436	-0.0642312	1
ZKSCAN1|7586	0	-0.0174589	1
SASH1|23328	-0.168575	-0.164032	5.3132e-12
AURKA|6790	0.420796	0.318282	0
TUSC3|7991	0.0827502	0.0987058	0.124824
CRIM1|51232	-0.265589	-0.232816	3.41001e-26
MBOAT1|154141	0.119693	0.117872	2.78652e-05
CACNA2D2|9254	0.0349556	0.0550254	0.164519
ZNF117|51351	-0.186562	-0.169777	7.98866e-11
LGALS3BP|3959	0.00783368	0.0273048	1
SLC24A3|57419	-0.0462924	-0.0666689	1
ASPH|444	-0.16542	-0.16988	1.2172e-08
SELM|140606	-0.273573	-0.236194	7.65843e-23
TP53INP1|94241	0	-0.0281468	1
MFAP2|4237	0.013879	0.0497794	1
CADPS2|93664	-0.236846	-0.229658	9.662e-21
TMEM63C|57156	-0.214352	-0.244087	6.34983e-20
HN1|51155	0.233928	0.193946	5.07414e-23
TSPAN13|27075	0.0414276	0.0539105	1
TUBA4A|7277	-0.195899	-0.195317	2.78952e-12
SPON2|10417	0	0.032281	1
DTNA|1837	0.263868	0.226479	8.6372e-20
ASAH1|427	-0.291896	-0.255538	4.68282e-30
APOL6|80830	-0.166889	-0.164739	1.57541e-22
REEP1|65055	-0.0738044	-0.0838492	0.0257493
MGAT4A|11320	0.0266719	0.0420661	1
LRP1|4035	-0.0219864	-0.0303896	1
RDH10|157506	0	-0.00328279	1
CPEB2|132864	-0.00659226	-0.0233158	1
C5orf4|10826	-0.203858	-0.170133	5.88497e-15
FBXL7|23194	0.112698	0.128307	2.71239e-08
HLA-DOA|3111	-0.0701559	-0.072215	0.00144349
SORL1|6653	-0.185265	-0.1718	8.18133e-13
AMOTL1|154810	0.00998754	0.0478627	1
CDC6|990	0.312076	0.255981	0
KIF2C|11004	0.351686	0.287472	0
TAP2|6891	0.0213216	0.0428259	1
DNMBP|23268	0	-0.0204597	1
NUPR1|26471	-0.120598	-0.134515	1.70162e-05
COL18A1|80781	0	0.00150182	1
GLCE|26035	0	-0.000217075	1
HLA-B|3106	-0.117043	-0.11755	2.61217e-14
SIDT1|54847	-0.0967128	-0.133606	3.7563e-08
RORC|6097	-0.278366	-0.305939	3.5594e-30
C7|730	-0.00236175	-0.0270625	1
TCEAL3|85012	0	0.0182391	1
FBXO32|114907	-0.130142	-0.122488	8.54079e-06
WWP1|11059	0.216706	0.208157	2.11198e-29
BARX2|8538	-0.0106685	-0.0385184	1
DUSP5|1847	0.0750443	0.0941513	0.0346303
RNF43|54894	0.272043	0.270893	3.13618e-25
GPR160|26996	-0.0639248	-0.0863359	0.00790462
F2R|2149	0.0744931	0.0924656	3.02001e-08
MBOAT2|129642	-0.121871	-0.128963	5.9674e-06
MYST4|23522	0.1129	0.116526	5.99637e-08
ISYNA1|51477	0.160664	0.148079	2.29761e-07
CTSC|1075	0	-0.0191693	1
TRIM22|10346	-0.102506	-0.10022	5.11211e-13
NCOA7|135112	-0.0544326	-0.0649917	0.060121
NETO2|81831	0.363711	0.274662	2.84337e-41
TMEM176A|55365	0	0.0166806	1
CASD1|64921	-0.180653	-0.171362	9.39896e-16
S100A10|6281	-0.0140625	-0.0411263	1
CLGN|1047	-0.0604908	-0.0882075	0.157763
TMEM98|26022	-0.193594	-0.178532	2.79705e-11
ADAMTS12|81792	0.0625232	0.0682999	2.57329e-08
MAGI3|260425	0	-0.0187177	1
SLC1A4|6509	0.0628905	0.0737861	1
S100A4|6275	-0.00663446	-0.0219878	1
RALGAPA2|57186	-0.117911	-0.129132	4.29091e-14
IGFBP4|3487	0	0.0293268	1
ELF5|2001	-0.0381997	-0.0615245	1
DPYSL3|1809	0	-0.00680444	1
MTUS1|57509	-0.309403	-0.266528	3.67604e-37
ABI3BP|25890	0.00149462	0.0377383	1
WNT7B|7477	0	-0.00565808	1
KIF11|3832	0.299354	0.237183	0
TGFBR2|7048	-0.0301731	-0.0395201	1
ZNF385A|25946	-0.174912	-0.159826	1.4127e-13
LGALS9|3965	-0.151586	-0.137916	7.45884e-24
CDC25B|994	0.352248	0.284838	0
TMEM97|27346	0.393888	0.292709	0
PARP10|84875	0.038936	0.0520609	1
CROT|54677	-0.156953	-0.143334	6.82717e-12
ARHGEF37|389337	-0.151874	-0.147132	2.26141e-08
GDAP1|54332	0.150851	0.137258	8.94502e-08
APOL1|8542	-0.0864136	-0.0886424	1.28943e-06
KIAA0040|9674	-0.231246	-0.222884	1.00818e-27
PRODH|5625	-0.261335	-0.199405	9.04546e-21
KIF20A|10112	0.288906	0.250269	2.8026e-45
XBP1|7494	-0.0862998	-0.123331	2.98998e-10
TLE1|7088	-0.162259	-0.150549	1.49942e-10
MYH14|79784	0.0587467	0.111813	1
PAQR4|124222	-0.0112573	-0.0487946	1
PITX1|5307	-0.0569702	-0.0940655	1
MME|4311	-0.0302329	-0.0520698	1
ARHGAP32|9743	-0.0220079	-0.050851	1
HLA-DMA|3108	-0.167839	-0.144296	2.93196e-25
DSC3|1825	0	0.00220463	1
HIPK2|28996	0	-0.0109394	1
UBE2E3|10477	-0.0633317	-0.0671293	0.0289812
TRAF5|7188	-0.124734	-0.111932	2.6589e-07
ELP2|55250	0.0174844	0.0373793	1
ISOC1|51015	0.327547	0.2904	2.20659e-36
AOC3|8639	0.00917627	0.0425644	1

## Sheet: rppa_Luminal Proliferative
Epitope	funcSFA Coefficient	OLS Coefficient	p
E-Cadherin	0.109472	0.331924	0.0237813
4E-BP1_pT70	0.158921	0.149983	9.8133e-09
PI3K-p110-alpha	0.028725	0.0852167	0.0109823
Annexin_VII	-0.0290127	-0.0662559	1
Src	0.183709	0.188923	7.08444e-15
GAB2	0.082297	0.154893	1
Rab11	0	-0.0425558	1
PDCD4	-0.152993	-0.396146	9.99945e-06
Lck	0	-0.0315366	1
TIGAR	0	-0.00563126	1
Transglutaminase	0	-0.0174165	1
ATM	-0.135489	-0.228677	2.19765e-05
MEK1_pS217_S221	-0.0624262	-0.0972467	0.955836
Paxillin	0	-0.0330002	1
Bcl-2	0.0443739	0.161842	1
Rb	0	-0.00411977	1
TSC1	0	0.013395	1
Smad1	0	0.0352189	1
Smad3	0.103141	0.122713	3.42243e-08
Rab25	-0.162819	-0.264557	5.99889e-11
FoxM1	0.181858	0.283287	4.82129e-13
Raptor	0.00876223	0.0635816	1
Bax	0	0.027866	1
Chk1_pS345	0	0.0397862	1
LKB1	-0.0421507	-0.0690133	0.0190994
eEF2	0.0305546	0.0754682	1
Cyclin_D1	0.147488	0.206784	5.62957e-11
EGFR_pY1173	-0.00149724	-0.0553545	1
FOXO3a_pS318_S321	0	-0.0362269	1
14-3-3_zeta	0.265302	0.318495	2.7944e-22
14-3-3_beta	0	0.0106595	1
DJ-1	-0.060464	-0.106482	0.243674
JNK2	-0.12788	-0.158533	5.36673e-09
ERK2	-0.0352586	-0.0804274	1
4E-BP1_pT37_T46	0.118539	0.215958	0.0185137
PKC-alpha	0	-0.0292968	1
HER2_pY1248	0	-0.049827	1
c-Kit	-0.0115637	-0.0751459	1
HER3	0	0.0103441	1
Stathmin	0	0.0344112	1
mTOR_pS2448	0	-0.00973399	1
NDRG1_pT346	0.0123874	0.0827586	1
HER2	0	-0.0618926	1
IRS1	0.0395264	0.0949645	0.211193
Rad50	0	-0.0162714	1
Caspase-7_cleavedD198	0.00253213	0.043249	1
Bad_pS112	-0.00869574	-0.0467725	1
INPP4B	0	0.0197091	1
p53	0.0112638	0.0572273	1
YB-1_pS102	-0.0985413	-0.119904	0.000158181
RBM15	0.0107708	0.0630801	1
p62-LCK-ligand	0.1166	0.259411	0.00514612
Cyclin_B1	0.215164	0.492093	5.43689e-19
c-Myc	0	0.00632539	1
Akt	-0.0443673	-0.100538	1
IGFBP2	0.0267711	0.0961553	1
CD20	0	0.00437041	1
YAP	-0.054033	-0.0860319	0.142982
HSP70	0.0226989	0.118738	1
eEF2K	-0.111764	-0.187116	3.54919e-06
p38_pT180_Y182	-0.13445	-0.209294	0.00108359
FASN	0.0432084	0.176984	1
PEA15	-0.0142868	-0.0512903	1
AMPK_pT172	-0.130145	-0.211517	5.20254e-05
PKC-alpha_pS657	-0.0262568	-0.0560361	1
PAI-1	0.0569153	0.150386	1
Syk	0	0.031061	1
p27_pT157	0	0.0135289	1
B-Raf	0.177559	0.295922	3.64537e-14
Annexin-1	-0.0203867	-0.0657187	1
FOXO3a	0	-0.0135693	1
BRCA2	0.0592589	0.0889928	0.0169142
PEA15_pS116	0.0229883	0.0777112	1
4E-BP1	0.253233	0.368276	2.79158e-17
cIAP	0	0.00647754	1
Rb_pS807_S811	0	-0.0163817	1
ACC1	0.0613421	0.147559	1
GAPDH	0.000900777	0.0565095	1
Smac	0.137434	0.182002	6.05106e-06
Shc_pY317	-0.0703762	-0.124947	0.0648912
Ku80	0	0.0303587	1
MSH2	0.0869973	0.136708	0.00187056
p70S6K	0.245942	0.382189	6.08128e-24
S6	0.0510612	0.115229	0.288695
CD49b	0	0.00551642	1
p90RSK_pT359_S363	-0.0495375	-0.0764472	1
ACC_pS79	0	-0.00863269	1
Fibronectin	0	0.00922836	1
PTEN	-0.00573253	-0.0669422	1
Caveolin-1	0	0.0347309	1
S6_pS235_S236	0.0359669	0.115673	1
Bak	0	0.029328	1
NF2	0	-0.0304772	1
MSH6	0.131376	0.230804	1.36045e-12
Bim	0.107529	0.201398	0.000213269
14-3-3_epsilon	0	-0.00641552	1
XBP1	0	0.00346466	1
4E-BP1_pS65	0.0314669	0.064314	1
Caspase-8	-0.104386	-0.10506	9.57062e-09
c-Met	0	-0.0299979	1
ERCC1	0	0.015194	1
ASNS	0.162061	0.260483	2.27374e-12
ER-alpha	0	0.0600592	1
p21	0	-0.0297229	1
PRAS40_pT246	-0.0260619	-0.0735276	0.37167
CD31	0	0.0172204	1
eIF4G	0.0112456	0.0727544	1
p90RSK	-0.193442	-0.218057	3.1503e-16
GSK3-alpha-beta	0	0.0466293	1
N-Cadherin	0	0.031172	1
Rad51	0.0508027	0.083681	0.186125
VEGFR2	0.0318389	0.0922688	1
Rictor	0	-0.0354855	1
Collagen_VI	-0.0313938	-0.117185	1
Notch1	0	0.0364271	1
YB-1	0.00113279	0.0583206	1
p27_pT198	0	0.0233722	1
P-Cadherin	-0.0156045	-0.0620119	1
AR	-0.144039	-0.347166	2.23665e-09
Bcl-xL	0.0155434	0.0598903	1
EGFR	0	-0.009658	1
Cyclin_E1	0.106185	0.172945	6.48848e-05
ARHI	0	-0.0434567	1
Chk2	0	0.019688	1
Claudin-7	0	-0.0380695	1
C-Raf	0	0.040441	1
c-Met_pY1235	0	0.00959209	1
Myosin-IIa_pS1943	0	-0.00178084	1
Snail	0	-0.0214148	1
A-Raf_pS299	-0.0147482	-0.0836544	0.44887
MAPK_pT202_Y204	-0.0905042	-0.231484	0.75431
Smad4	0	-0.0131018	1
YAP_pS127	-0.236953	-0.345084	1.07816e-16
PREX1	0.0987065	0.236855	0.000555008
Acetyl-a-Tubulin-Lys40	-0.00517107	-0.0750561	1
HER3_pY1289	0	-0.0544091	1
Bap1-c-4	0.0894429	0.116165	2.01608e-06
C-Raf_pS338	0	0.00357762	1
VHL	-0.0654186	-0.257361	1
p38_MAPK	-0.0360365	-0.0712822	1
Beclin	0	-0.00256146	1
p27	0	-0.00219267	1
MIG-6	0	0.0336093	1
GSK3-alpha-beta_pS21_S9	-0.0119668	-0.0651439	1
Dvl3	0	-0.000574253	1
NF-kB-p65_pS536	-0.0334032	-0.10808	1
PKC-delta_pS664	0	-0.00961562	1
MEK1	0	0.00230356	1
Heregulin	0	0.00539723	1
ETS-1	0	0.0391466	1
Akt_pT308	-0.197335	-0.351004	1.62907e-09
S6_pS240_S244	0.0657691	0.156063	1
STAT3_pY705	-0.140286	-0.18916	2.078e-07
Cyclin_E2	0.155574	0.147673	9.89004e-08
TAZ	0	-0.0169274	1
Bid	0	0.000917961	1
SF2	0	0.0372912	1
ACVRL1	-0.0158262	-0.0598317	1
Akt_pS473	-0.258116	-0.564167	1.11776e-15
G6PD	0	-0.0240493	1
PDK1	0	0.00580385	1
XRCC1	0.0549278	0.0751218	0.00154947
Src_pY527	0	0.0429661	1
STAT5-alpha	-0.0979883	-0.200128	0.115397
Rictor_pT1135	0	0.00380047	1
Mre11	0	-0.0163652	1
AMPK_alpha	-0.113493	-0.139574	6.8237e-06
mTOR	0	-0.0129666	1
c-Jun_pS73	0	-0.0343198	1
Tuberin_pT1462	0	-0.0490186	1
EGFR_pY1068	-0.0278552	-0.110808	1
GATA3	0.0164118	0.0888514	1
N-Ras	0	0.0101379	1
eIF4E	0.0784735	0.105555	7.98458e-05
PRDX1	0	0.0351878	1
Src_pY416	0	-0.0410128	1
GSK3_pS9	-0.0833782	-0.175449	0.372212
PDK1_pS241	0	-0.0285642	1
SCD	0	0.0371716	1
PARP_cleaved	0	-0.0147652	1
53BP1	-0.00208021	-0.0620066	1
CDK1	0.0689108	0.099139	0.0945226
JNK_pT183_pY185	-0.11757	-0.149657	0.000590283
beta-Catenin	0.00838593	0.0692429	1
Chk1	0	0.0479892	1
TFRC	0.0546739	0.134638	1
Chk2_pT68	0	0.00960352	1
PCNA	0.142322	0.135549	7.28544e-06
ER-alpha_pS118	0	-0.0583893	1
PR	-0.218074	-0.963264	2.25952e-17
PKC-pan_BetaII_pS660	-0.0707098	-0.11013	0.868762
p70S6K_pT389	0	0.0430143	1
PI3K-p85	-0.139424	-0.167646	2.29434e-08
Tuberin	-0.00852678	-0.0758262	1
MYH11	0	0.0670364	1

## Sheet: cn_Luminal Proliferative
Aberration	funcSFA Coefficient	OLS Coefficient	p
Gain1	0	-0.034297	1
Gain2	0	-0.032876	1
Gain3	-0.031903	-0.0986604	1
Gain4	-0.0828682	-0.15653	0.0010993
Gain5	-0.0797818	-0.149874	0.000396202
Gain6	-0.11873	-0.188074	4.38365e-08
Gain7	-0.12247	-0.196778	1.39102e-08
Gain8	-0.174921	-0.263148	8.4864e-13
Gain9	0	0.0380089	1
Gain10	0	0.0275538	1
Gain11	0	0.0507063	1
Gain12	0	0.0193758	1
Gain13	0.101259	0.128758	0.000424152
Gain14	0	0.0106033	1
Gain15	0	0.0268236	1
Gain16	0	0.014529	1
Gain17	0	-0.0377634	1
Gain18	0.0860681	0.124195	0.0343803
Gain19	0	0.0312912	1
Gain20	0	0.0438967	1
Gain21	-0.0307117	-0.105995	1
Gain22	-0.0393652	-0.106409	1
Gain23	-0.0352272	-0.0979844	1
Gain24	0	0.00852392	1
Gain25	0	0.0424131	1
Gain26	0.381895	0.920787	9.42313e-38
Gain27	0.31943	0.769219	3.20813e-24
Gain28	0.313701	0.732593	1.4907e-23
Gain29	0.276824	0.519961	1.82973e-19
Gain30	0.239631	0.425658	1.57982e-14
Gain31	0.22617	0.385817	8.6199e-13
Gain32	0.344407	0.456153	4.00771e-43
Gain33	0.337432	0.450686	3.60834e-42
Gain34	0.405179	0.555183	0
Gain35	0.427288	0.563899	0
Gain36	0.446511	0.5925	0
Gain37	0.437979	0.589003	0
Gain38	0.417246	0.593882	0
Gain39	0.383652	0.553536	0
Gain40	0.377483	0.575474	0
Gain41	0.399541	0.637664	0
Gain42	0.370284	0.534914	0
Gain43	-0.0362539	-0.0830407	1
Gain44	-0.0163101	-0.0675416	1
Gain45	0.0147855	0.0593749	1
Gain46	0.0161558	0.058415	1
Gain47	0	-0.0265132	1
Gain48	0	-0.0098443	1
Gain49	0	-0.0470969	1
Gain50	-0.0522652	-0.0984968	1
Gain51	0.0230881	0.0701701	1
Gain52	0	-0.0140347	1
Gain53	0.132372	0.189488	0.000839125
Gain54	0.297358	0.602564	8.67513e-21
Gain55	0	0.0454276	1
Gain56	0.0184533	0.0844312	1
Gain57	0.06494	0.103486	0.757486
Gain58	0	0.0457951	1
Gain59	0.0366027	0.0822588	1
Gain60	0.0416608	0.0872477	1
Gain61	0.0189294	0.0622482	1
Gain62	0.153026	0.196696	2.60637e-06
Gain63	-0.00656442	-0.0407384	1
Gain64	0	-0.000537144	1
Gain65	0.03826	0.0862469	1
Gain66	0	0.0173336	1
Gain67	-0.0495378	-0.0938501	0.768578
Gain68	0.0156785	0.0856777	1
Gain69	0.0738035	0.170413	0.070614
Gain70	-0.0278983	-0.0953707	0.900773
Gain71	0.166354	0.263503	2.96439e-09
Gain72	0	-0.0437471	1
Gain73	0	-0.0358265	1
Gain74	0.161434	0.234364	3.15393e-07
Gain75	0.0519908	0.0942389	1
Gain76	0.0941026	0.151213	0.00422734
Gain77	0.0131609	0.0760819	1
Gain78	0.0117473	0.0736508	1
Gain79	0.22071	0.35982	4.16522e-14
Gain80	0.226819	0.370579	5.82116e-15
Gain81	0.277448	0.41202	5.21434e-23
Gain82	0.338489	0.439926	2.62125e-33
Gain83	0.340144	0.567695	7.6996e-33
Gain84	0.379458	0.484258	4.35524e-42
Gain85	0.407534	0.530829	0
Gain86	0.353513	0.408873	2.89851e-35
Gain87	0	0.0302514	1
Gain88	0.0258505	0.0768746	1
Gain89	0.013075	0.0745038	1
Gain90	-0.0213429	-0.0655202	1
Gain91	-0.00805625	-0.0533839	1
Gain92	0	0.0168948	1
Gain93	0	0.0213991	1
Gain94	0	0.0597267	1
Gain95	0.208766	0.218293	3.10489e-13
Gain96	0.221279	0.214431	2.82775e-15
Gain97	0.270017	0.319593	4.53702e-19
Gain98	0.299821	0.450091	2.36509e-23
Gain99	0.298924	0.356308	1.35425e-25
Gain100	-0.0212537	-0.0812432	1
Gain101	0.00371161	0.0449516	1
Loss102	-0.0731748	-0.0907838	0.263296
Loss103	0	-0.0228749	1
Loss104	-0.0434615	-0.0672052	1
Loss105	0	0.0424163	1
Loss106	0	0.0591201	1
Loss107	0	0.0315305	1
Loss108	0	0.0411454	1
Loss109	0.0228362	0.0846886	0.936273
Loss110	0	-0.0267539	1
Loss111	0.0246983	0.0718859	1
Loss112	-0.0903927	-0.164815	0.0152034
Loss113	-0.0743291	-0.137079	0.027021
Loss114	-0.066259	-0.1191	1
Loss115	0	0.0122982	1
Loss116	-0.24128	-0.435967	2.52795e-13
Loss117	-0.245319	-0.414842	2.98237e-14
Loss118	-0.292631	-0.491327	1.12397e-20
Loss119	-0.300134	-0.420523	1.24523e-23
Loss120	-0.118028	-0.176424	0.000321722
Loss121	-0.0935423	-0.177333	0.123682
Loss122	-0.0446861	-0.0968803	1
Loss123	-0.0337373	-0.0797708	1
Loss124	-0.0242617	-0.0723469	1
Loss125	-0.0715945	-0.102375	0.0497481
Loss126	-0.0711392	-0.102596	0.221802
Loss127	0	-0.0383466	1
Loss128	0	0.0334682	1
Loss129	0	-0.0291386	1
Loss130	-0.0601451	-0.0990406	0.0939448
Loss131	-0.24726	-0.273814	1.01657e-17
Loss132	-0.221803	-0.282493	2.02432e-12
Loss133	-0.214314	-0.253862	7.92531e-12
Loss134	0	0.0350612	1
Loss135	-0.0333926	-0.0672282	1
Loss136	-0.090336	-0.130117	0.0874508
Loss137	-0.0826685	-0.130021	0.265278
Loss138	-0.0967601	-0.151482	0.0940324
Loss139	0	0.031935	1
Loss140	0	0.0173302	1
Loss141	0.0828359	0.174647	0.00119114
Loss142	0.0905133	0.183037	8.31797e-05
Loss143	0.0807083	0.170013	0.000541623
Loss144	-0.128309	-0.152671	9.14958e-05
Loss145	-0.171495	-0.260521	6.1905e-07
Loss146	-0.152979	-0.184424	1.36446e-06
Loss147	-0.146328	-0.203579	2.38916e-05
Loss148	-0.130315	-0.166037	0.000219526
Loss149	0.0612547	0.101732	1
Loss150	0.0440906	0.0908123	1
Loss151	0.279576	0.358967	1.09266e-22
Loss152	0.221211	0.313003	3.68688e-12
Loss153	0	0.00395109	1
Loss154	0	0.0198923	1
Loss155	0	0.0472285	1
Loss156	-0.140984	-0.142255	2.62077e-07
Loss157	0	-0.0438125	1
Loss158	0	-0.0519196	1
Loss159	-0.0368491	-0.0931576	1
Loss160	0.00220179	0.0566186	1
Loss161	0	-0.0218437	1
Loss162	0	-0.031289	1

## Sheet: rnaseq_Technical RNA
Gene	funcSFA Coefficient	OLS Coefficient	p
SCGB2A2|4250	0.0571463	0.216648	1
LTF|4057	0	-0.00987562	1
PGR|5241	-0.0495521	-0.120248	1
PEG10|23089	-0.152432	-0.357884	3.0848e-05
SCUBE2|57758	0	0.0158443	1
BMPR1B|658	-0.0789837	-0.177279	1
NAT1|9	-0.0231421	-0.068868	1
GFRA1|2674	-0.0446359	-0.14409	1
SLC7A2|6542	-0.125184	-0.288991	0.000176575
CEACAM6|4680	-0.0882768	-0.195788	0.13169
PIP|5304	-0.00255919	-0.034541	1
STC2|8614	0.127716	0.255391	1.86169e-06
SFRP1|6422	-0.113816	-0.241983	2.38216e-16
KRT5|3852	0.0735863	0.200517	0.0414278
TFF1|7031	0.0515436	0.143561	0.980624
KRT15|3866	0.116766	0.232853	0.00119176
MUC5B|727897	-0.0942939	-0.185951	0.320403
LRP2|4036	-0.219181	-0.429171	3.86363e-15
FADS2|9415	-0.0245346	-0.0574161	1
TFF3|7033	0.0646206	0.189837	0.0272068
APOD|347	0.0149539	0.0664541	1
CYP2B7P1|1556	0.00657297	0.0416255	1
VTCN1|79679	-0.0456136	-0.113886	1
LOC96610|96610	0	0.00803281	1
IGJ|3512	-0.177987	-0.358432	1.62857e-15
NPY1R|4886	-0.019586	-0.0595944	1
COL11A1|1301	-0.0179792	-0.0652704	1
KRT17|3872	0.164434	0.353804	5.89013e-16
EEF1A2|1917	0.118565	0.247772	0.000128709
CXCL14|9547	0.0807774	0.17703	1
RPL9|6133	0.0156695	0.0478256	1
ADAM6|8755	0.0302121	0.0687714	1
PPP1R1B|84152	-0.0393628	-0.0916357	1
SLC40A1|30061	-0.125572	-0.21659	7.00858e-07
GREB1|9687	-0.0306682	-0.0734557	1
ESR1|2099	-0.0132283	-0.0671749	1
MAOB|4129	0	-0.00133925	1
AGR2|10551	0	0.0204181	1
MAPT|4137	0	-0.0300338	1
WFDC2|10406	0.0844985	0.174507	0.648083
AFF3|3899	-0.167702	-0.346556	2.23437e-22
CXCL9|4283	-0.195809	-0.339126	2.21755e-26
IL6ST|3572	-0.558317	-0.942936	0
TFAP2B|7021	-0.096028	-0.155086	0.0128459
SERPINA5|5104	0.0217813	0.0660335	1
ALDH3B2|222	-0.11904	-0.216811	0.00133627
IFI6|2537	0.3532	0.51021	0
NTN4|59277	-0.158816	-0.241599	1.11612e-13
TSPAN1|10103	0	0.0186078	1
MGP|4256	0.142068	0.224761	0.000266574
PTPRT|11122	-0.0629418	-0.110245	0.747918
CFB|629	0.14346	0.260662	3.26945e-10
SLC39A6|25800	-0.0560741	-0.107984	0.0849647
NKAIN1|79570	0	0.0152098	1
SERPINA3|12	0.216333	0.371915	8.72969e-14
KRT14|3861	0.141476	0.295135	8.26663e-11
SPP1|6696	0.0189129	0.0638231	1
SCGB1D2|10647	0.0444695	0.0969774	1
RET|5979	-0.0888497	-0.162065	0.0350214
CILP|8483	-0.0309415	-0.077408	1
DHRS2|10202	0.122274	0.185429	0.000201603
SUSD3|203328	0.0426649	0.089265	0.941331
C4A|720	0.0622631	0.12541	0.178262
PROM1|8842	-0.116961	-0.178579	1.43099e-07
CYP4X1|260293	-0.16575	-0.245305	1.12641e-09
S100P|6286	0.0752766	0.143124	0.465609
ASPN|54829	0	-0.0248103	1
MX1|4599	0.17576	0.25917	2.51239e-16
CLSTN2|64084	-0.167661	-0.278714	6.13997e-20
IFI27|3429	0.351551	0.52336	0
CP|1356	-0.112	-0.179878	0.00257137
CACNG4|27092	0.0428586	0.11339	1
GSTM3|2947	0.0255042	0.0643237	1
CD36|948	-0.234284	-0.331289	1.04011e-15
COL14A1|7373	-0.169471	-0.238991	1.01549e-26
COL10A1|1300	-0.0137706	-0.0516243	1
MMP11|4320	0.275688	0.389736	5.60519e-44
GABRP|2568	-0.00291213	-0.0317394	1
ELOVL2|54898	-0.0901539	-0.120169	0.0138297
FOS|2353	0.0590977	0.109878	1
SEC14L2|23541	0.00894511	0.0452611	1
SYT13|57586	-0.02945	-0.0578281	1
ZNF238|10472	-0.0992036	-0.155409	0.0268813
KCNE4|23704	-0.0439267	-0.0820574	1
ISG15|9636	0.456827	0.610377	0
STEAP4|79689	-0.227503	-0.318685	1.1664e-15
LRRC15|131578	-0.0210072	-0.0557039	1
ABAT|18	-0.0874778	-0.135527	9.9936e-05
HSPB8|26353	0	0.0096203	1
KRT7|3855	0.222272	0.426511	1.75241e-21
KRT23|25984	0	0.0095438	1
THSD4|79875	-0.134788	-0.229453	4.39508e-20
ELN|2006	0.087205	0.153379	0.00503479
DNAJC12|56521	-0.0363639	-0.0813968	1
MUC1|4582	0.148341	0.257296	4.92919e-09
AQP3|360	-0.029876	-0.0593211	1
EHF|26298	-0.391283	-0.641989	0
ASS1|445	0.0482719	0.0982223	1
C8orf4|56892	-0.11067	-0.152105	0.0662136
COMP|1311	0.174836	0.299593	1.89089e-14
GSTP1|2950	0.136807	0.195536	1.37204e-10
IFIT1|3434	0.0634753	0.120382	0.0409887
PADI2|11240	-0.167002	-0.24325	9.9495e-15
TMC5|79838	-0.207595	-0.346503	6.96287e-24
SLC7A5|8140	0	0.0200674	1
S100A1|6271	0.145197	0.206481	1.46871e-06
CHI3L1|1116	0	0.0111642	1
MYH11|4629	-0.0921582	-0.134828	0.00032374
CRIP1|1396	0.304317	0.449038	2.35891e-36
LAMC2|3918	-0.0390592	-0.0781661	1
SLITRK6|84189	-0.0715027	-0.111716	1
C10orf116|10974	0.206928	0.30072	4.98744e-18
NPNT|255743	-0.104107	-0.16986	0.00115079
RPS27|6232	-0.0527008	-0.0752828	1
LRG1|116844	0.0312252	0.0792221	1
KIAA1467|57613	-0.154599	-0.227745	1.51524e-12
TBC1D9|23158	-0.0996935	-0.172528	3.99646e-13
MUCL1|118430	-0.0267591	-0.0586068	1
EGR1|1958	0	0.0171084	1
MMP9|4318	0.107466	0.175567	0.00995477
TBX3|6926	-0.0946902	-0.140333	0.00437009
GJA1|2697	-0.00342064	-0.0350294	1
PSD3|23362	-0.327516	-0.413251	1.48282e-33
TNC|3371	-0.0317823	-0.0658304	1
THBS4|7060	-0.117498	-0.177756	6.32547e-06
BAMBI|25805	-0.07591	-0.130172	1
HLA-DRB5|3127	0.0237568	0.0545974	1
TRIM29|23650	0	0.00726858	1
TMPRSS3|64699	0	-0.0198435	1
PLIN4|729359	-0.0136226	-0.0354726	1
CDH3|1001	0	0.00878524	1
TSPYL5|85453	-0.154696	-0.192781	9.00167e-06
CA12|771	0.0478814	0.114701	0.411459
DUSP4|1846	-0.197254	-0.26607	3.49761e-14
CPB1|1360	0	-0.00710278	1
LAMA3|3909	-0.212248	-0.274527	3.33581e-16
ITGB6|3694	-0.134845	-0.216217	1.16491e-05
STC1|6781	-0.137019	-0.18684	0.00103029
LYZ|4069	-0.182386	-0.261407	4.71507e-20
COX6C|1345	0.243534	0.284751	2.68126e-25
SCD|6319	-0.0350423	-0.0667449	1
ABCC11|85320	-0.124199	-0.184736	4.3381e-07
SERPINA1|5265	0.0582413	0.111572	1
HIST1H1C|3006	0.199228	0.250101	2.05902e-10
NLRP2|55655	0	0.0100094	1
TGFBR3|7049	-0.252888	-0.291427	4.05073e-21
ERAP2|64167	-0.119473	-0.15279	0.0276394
PKIB|5570	-0.0900763	-0.126836	0.00590211
ADCY1|107	-0.117691	-0.157693	0.000278265
LAMB3|3914	0.0241436	0.064882	1
SFRP4|6424	-0.0292695	-0.0694778	1
AGR3|155465	0.0237846	0.0881333	1
C10orf81|79949	-0.0584513	-0.0882481	1
CLIC6|54102	-0.0575527	-0.091123	1
FOSB|2354	-0.0236862	-0.0451362	1
ERBB4|2066	-0.187753	-0.310945	1.51925e-24
CRAT|1384	0	0.0319816	1
PLAT|5327	0.0210351	0.0590114	1
FABP4|2167	-0.047131	-0.0718584	1
SHISA2|387914	-0.0937657	-0.124662	0.0388351
C6orf211|79624	-0.161976	-0.215491	3.08057e-17
VANGL2|57216	-0.0975953	-0.13955	0.0322672
MYBL2|4605	0.00597449	0.0396929	1
ITGA11|22801	-0.00202487	-0.0286905	1
IGFBP5|3488	0	0.0313968	1
PTGER3|5733	-0.131517	-0.158341	1.86251e-08
CRABP2|1382	0.331414	0.450177	1.48222e-27
REPS2|9185	-0.188516	-0.221952	2.24902e-13
PCSK6|5046	-0.135196	-0.179112	1.94505e-06
AZGP1|563	0.150888	0.26079	4.78304e-06
S100A9|6280	0	-0.0165818	1
GALNT6|11226	-0.00644454	-0.0352265	1
GSTM2|2946	0.0482656	0.086603	1
REEP6|92840	0.115647	0.182437	7.53497e-08
HLA-DQA1|3117	-0.0877379	-0.129845	0.000209644
IFI44L|10964	-0.00731524	-0.0272384	1
HOXB2|3212	-0.020693	-0.0467069	1
ECM1|1893	0.0670754	0.117425	0.578342
PHGDH|26227	0	0.0134107	1
GSTM1|2944	0.0557302	0.0748564	1
C1orf116|79098	-0.0476692	-0.0752215	1
RERG|85004	-0.0743946	-0.124788	0.00288166
ACADSB|36	-0.219671	-0.285767	2.32056e-33
FGD3|89846	0.0237983	0.0639149	1
DEGS2|123099	0.112247	0.191471	5.09774e-10
MMP7|4316	0	0.00287643	1
CYP4Z1|199974	-0.0939154	-0.117781	0.000396966
SYTL2|54843	-0.204592	-0.258937	1.34828e-23
OAS2|4939	0	0.00745705	1
FAM129A|116496	-0.305948	-0.34937	2.86987e-26
EFEMP1|2202	-0.070572	-0.0999742	1
TM4SF1|4071	0.0698601	0.105996	1
ATHL1|80162	0.145199	0.184483	3.11463e-05
CXCL10|3627	-0.107941	-0.145839	3.09969e-14
IGF2|3481	0.0207112	0.0575857	1
BCL2|596	-0.202099	-0.268753	4.43369e-31
LDHB|3945	-0.00804572	-0.0388218	1
HLA-DQB1|3119	0.051472	0.0806996	1
HTRA3|94031	0.199448	0.251793	1.83087e-30
SLPI|6590	0	0.00302886	1
FNDC1|84624	-0.134592	-0.171271	8.77764e-17
CNTNAP2|26047	-0.105518	-0.140864	0.0347049
LAD1|3898	0	-0.00129839	1
SYNM|23336	-0.186709	-0.24894	4.94405e-19
S100A14|57402	0.316751	0.517561	4.11537e-25
CITED4|163732	0.191833	0.246039	6.45011e-16
TPRG1|285386	0	0.000567535	1
TMEM150C|441027	-0.297927	-0.32753	7.51572e-30
HIST2H2BE|8349	-0.0594576	-0.0887391	1
ANPEP|290	0.013827	0.0591813	1
MFAP4|4239	-0.0192992	-0.0414807	1
ARNT2|9915	-0.251224	-0.324451	1.79054e-21
FCGBP|8857	-0.0463775	-0.0715928	1
UBD|10537	-0.0313128	-0.0703897	1
TUBB3|10381	0.0396397	0.0747844	1
EVL|51466	0.118075	0.131514	2.57843e-05
IQGAP2|10788	-0.382476	-0.418237	0
PREX1|57580	0	0.0164059	1
CYBRD1|79901	-0.128117	-0.163153	1.16669e-10
RIMS4|140730	0.0016416	0.0387645	1
SLC12A2|6558	-0.33782	-0.383107	1.99168e-32
NTRK2|4915	-0.231967	-0.285232	2.8553e-19
BCAS1|8537	-0.0935617	-0.139912	2.14463e-05
DACH1|1602	-0.158917	-0.206597	1.62496e-19
CHAD|1101	0.00922898	0.0374726	1
PARD6B|84612	-0.142921	-0.174025	3.52603e-13
MEX3A|92312	-0.137956	-0.159986	2.48034e-07
NELL2|4753	-0.129291	-0.158115	0.00043947
HSPA2|3306	-0.0635128	-0.085104	1
F13A1|2162	-0.189832	-0.234596	8.71401e-25
KITLG|4254	-0.291374	-0.333585	4.57479e-31
PDE4B|5142	-0.27823	-0.312498	8.19809e-28
DUSP1|1843	0.0482053	0.0832283	1
SORBS2|8470	-0.283832	-0.326835	3.05423e-26
CX3CL1|6376	-0.00784065	-0.0301581	1
STARD10|10809	0.282196	0.309047	2.53215e-42
ENPP5|59084	-0.222386	-0.282167	4.03907e-18
CELSR1|9620	-0.0172357	-0.045285	1
FAM134B|54463	-0.131514	-0.156391	2.75404e-10
KIAA1244|57221	-0.538632	-0.64507	0
RARRES3|5920	0.200203	0.267087	1.01643e-26
ADH1B|125	-0.0995714	-0.122404	0.00176369
COL12A1|1303	-0.0613795	-0.0943503	5.3071e-06
SEZ6L2|26470	0	0.0111458	1
IFIT3|3437	0	-0.00572638	1
BST2|684	0.371774	0.44335	0
TPSB2|64499	0.0240347	0.058471	1
SLC44A4|80736	-0.0340583	-0.0980261	1
GREM1|26585	-0.123346	-0.16308	4.88323e-09
IGFBP2|3485	0.266871	0.35086	6.5888e-20
FBN1|2200	-0.149841	-0.181316	0
ADAM12|8038	-0.132853	-0.165587	3.01329e-26
LAPTM4B|55353	0	0.0084186	1
FAT1|2195	-0.343334	-0.377234	0
COL17A1|1308	0	0.021749	1
GPC4|2239	-0.172198	-0.190277	1.3328e-08
AR|367	-0.362475	-0.46634	0
PRELP|5549	-0.0502997	-0.0742306	1
FMOD|2331	-0.0211593	-0.0452863	1
TFCP2L1|29842	-0.156155	-0.192232	1.6814e-11
C8orf85|441376	-0.00562379	-0.0227877	1
TOP2A|7153	-0.165301	-0.204218	1.26422e-14
GALNT3|2591	-0.29355	-0.361013	3.89569e-27
PTPRC|5788	-0.408191	-0.44252	0
WNK4|65266	0	-0.00503201	1
SLC4A8|9498	-0.199114	-0.206975	2.49785e-19
ETNK2|55224	0	0.0241555	1
THBS2|7058	0	0.010769	1
OAS1|4938	0.038078	0.0725807	0.644373
CLDN3|1365	0.286179	0.323125	9.22673e-21
ADIPOQ|9370	-0.139415	-0.152622	6.49752e-07
SFRP2|6423	0.139757	0.206432	3.5022e-16
KIF13B|23303	-0.233319	-0.249887	1.91372e-29
ANXA9|8416	0.0122184	0.0524723	1
NFIB|4781	-0.216539	-0.256677	1.71085e-21
ATP2A3|489	-0.0765448	-0.11512	0.639533
PDK4|5166	-0.255332	-0.282764	3.99691e-26
SH3BGRL|6451	-0.0139129	-0.0403391	1
CREB3L1|90993	0	-0.00396966	1
HMCN1|83872	-0.356302	-0.375144	0
IFITM1|8519	0.364492	0.414656	0
CLU|1191	0.133202	0.173223	0.00347441
XIST|7503	-0.274139	-0.451844	1.01038e-16
CCND1|595	0.0543631	0.0906006	1
SLC1A1|6505	-0.143219	-0.168268	3.95533e-05
GRIK3|2899	-0.0575464	-0.0733504	1
CAPS|828	0.226947	0.253071	6.74562e-15
BTG2|7832	0	0.00539703	1
AKR7A3|22977	0.000158173	0.0194329	1
H19|283120	0.270412	0.31808	1.24643e-23
RBP1|5947	0.0561117	0.0820691	1
KCNMA1|3778	-0.311076	-0.322112	2.09125e-30
LONRF2|164832	-0.184792	-0.251157	4.26137e-18
EPPK1|83481	-0.191239	-0.203227	1.12839e-09
ITGB8|3696	-0.239434	-0.256536	8.16349e-26
VCAN|1462	-0.147327	-0.180572	2.97461e-36
SULF1|23213	-0.0823303	-0.111343	2.22206e-05
KIF12|113220	0.0449313	0.0708823	1
CRYAB|1410	0.00968186	0.0456447	1
FAM198B|51313	-0.176989	-0.226718	7.16214e-18
PKP1|5317	-0.031807	-0.0530682	1
ST6GAL1|6480	-0.264254	-0.279569	8.13064e-28
LFNG|3955	0.00419474	0.0331941	1
SMOC2|64094	0	0.00322474	1
CELSR2|1952	-0.0561749	-0.0854163	1
ZNF552|79818	-0.10471	-0.1347	1.58674e-09
CCL5|6352	0	-0.029051	1
IRS1|3667	-0.159694	-0.185062	9.64046e-12
HSPB1|3315	0.585807	0.623426	0
AIF1L|83543	-0.147221	-0.181114	8.38811e-09
UHMK1|127933	-0.731097	-0.768346	0
ITPR1|3708	-0.40745	-0.44318	0
GBP1|2633	-0.126441	-0.15177	2.09122e-19
APOE|348	0.457759	0.490749	0
CALML5|51806	0.126153	0.155582	7.81953e-06
FOXM1|2305	-0.106223	-0.132409	1.82848e-09
RHOBTB3|22836	-0.26252	-0.283679	3.48774e-18
ENO2|2026	0	-0.0184591	1
DCLK1|9201	-0.304054	-0.328508	5.79609e-33
PAPSS2|9060	-0.227553	-0.254376	2.98874e-14
SOX9|6662	-0.0627739	-0.0991638	1
FASN|2194	0.0159802	0.0376713	1
MFAP5|8076	-0.080523	-0.109862	1.43093e-05
GPRC5A|9052	-0.0436969	-0.0765189	1
GPX3|2878	-0.0511275	-0.0708909	1
MYB|4602	-0.158542	-0.237137	7.00323e-16
PDZK1|5174	0.0166215	0.0425826	1
UGCG|7357	-0.47823	-0.498674	0
NQO1|1728	0.0256489	0.0656258	1
TPX2|22974	-0.0658968	-0.0909508	0.000224266
SEMA3C|10512	-0.252526	-0.29916	1.48429e-23
ABLIM3|22885	-0.111397	-0.130675	5.10888e-06
AMIGO2|347902	-0.12152	-0.147919	0.000252654
IRX2|153572	-0.0752136	-0.102445	1
CEACAM5|1048	-0.0489931	-0.0733782	1
OAS3|4940	-0.0860679	-0.0984125	0.000610766
SYCP2|10388	-0.23588	-0.252022	2.19401e-15
COL5A1|1289	0.142543	0.162915	1.24076e-33
C1orf226|400793	-0.140713	-0.162857	6.23654e-08
SYNPO2|171024	-0.321877	-0.336068	1.9642e-41
COL5A2|1290	0	0.0206389	1
SAA1|6288	0.0415288	0.0711738	1
GJB2|2706	0	0.0137109	1
SPOCK1|6695	-0.11999	-0.138348	1.48472e-13
SPON1|10418	-0.131682	-0.167577	9.84777e-19
F2RL2|2151	-0.131347	-0.152189	4.58766e-10
RSAD2|91543	-0.0736229	-0.0855011	0.00203522
S100A6|6277	0.427103	0.450827	0
IGF1R|3480	-0.10715	-0.160377	0.000132773
CYR61|3491	0.128281	0.156875	1.3767e-08
RGS1|5996	-0.0496892	-0.0701982	1
HIST2H2AA3|8337	0.205485	0.223371	3.93398e-11
HOXC10|3226	0	-0.0178314	1
TNS4|84951	0	-0.015421	1
CCDC74A|90557	0.0205413	0.0443507	1
MKI67|4288	-0.244189	-0.263974	5.20714e-31
PLAU|5328	0.0441362	0.0715191	0.0078341
MDK|4192	0.251586	0.272258	5.84392e-16
ZNF703|80139	0	0.00636357	1
CTGF|1490	0.0545414	0.0855559	0.0898088
HIST1H2AC|8334	0	-0.0118706	1
DCN|1634	0	-0.00390637	1
COL8A2|1296	0	0.00399576	1
SIX1|6495	-0.144453	-0.153446	0.000162883
HLA-DRB1|3123	0.137656	0.157895	1.90845e-11
CENPF|1063	-0.213562	-0.2207	4.5726e-23
SLC7A8|23428	0	-0.0113361	1
LPL|4023	-0.256947	-0.262862	2.04154e-22
CYBB|1536	-0.36042	-0.364318	0
NR4A1|3164	0.0375188	0.0768626	1
RGS5|8490	-0.177835	-0.209915	3.85049e-12
MATN2|4147	-0.160629	-0.158983	1.21931e-08
FHL2|2274	0.0357517	0.0719237	1
CCDC80|151887	-0.0256222	-0.0562589	0.165163
KIT|3815	-0.27472	-0.281315	3.9365e-37
MMP13|4322	0	-0.012456	1
WLS|79971	-0.116305	-0.125539	0.000805852
LASS6|253782	-0.480594	-0.457115	0
SYT12|91683	0.0205501	0.0626062	1
FBLN2|2199	0.0771492	0.110971	1.17144e-05
CYFIP2|26999	-0.23154	-0.240352	4.06664e-17
ZG16B|124220	0.0191896	0.059359	1
COL8A1|1295	-0.236424	-0.241492	0
PRLR|5618	-0.362123	-0.404141	0
NFKBIZ|64332	-0.190082	-0.185414	2.91782e-09
RAB31|11031	-0.0135551	-0.0380106	1
TTC39A|22996	0.0120049	0.038808	1
RRM2|6241	-0.162972	-0.180555	1.74465e-16
MYC|4609	0	-0.0290687	1
LY6E|4061	0.469244	0.492589	0
C1orf115|79762	-0.184984	-0.199281	1.32906e-12
KIF5C|3800	-0.268004	-0.260672	1.14048e-26
COL4A5|1287	-0.0752973	-0.10985	1
ENPP1|5167	-0.195737	-0.241339	1.01187e-17
NEAT1|283131	0.165504	0.1716	1.57729e-07
FBXL16|146330	-0.015716	-0.0415588	1
ITGA2|3673	-0.365165	-0.370834	2.8026e-45
STAC2|342667	0	0.0120123	1
ST6GALNAC2|10610	-0.0326437	-0.0527341	1
MXRA5|25878	-0.0605997	-0.085891	8.73697e-06
PTGES|9536	0.0532725	0.0917054	1
DDIT4|54541	0.188193	0.211123	8.47834e-13
FLJ23867|200058	0.0138147	0.040131	1
ATP1B1|481	-0.0537249	-0.0722104	1
NAV2|89797	-0.350351	-0.333649	3.10685e-39
AHNAK2|113146	-0.0267026	-0.0415703	1
GBP4|115361	-0.261318	-0.284181	0
?|57714	-0.525084	-0.475052	0
CD163|9332	-0.250387	-0.257003	1.52888e-33
IER3|8870	0.195894	0.211204	3.49655e-10
POSTN|10631	0	-0.0219408	1
CHI3L2|1117	0	-0.00122845	1
C19orf21|126353	0.058948	0.11486	0.328073
SPTBN2|6712	-0.0813559	-0.107337	1
CA2|760	-0.201154	-0.227733	3.26133e-08
C3|718	0.00977465	0.0379361	1
STEAP2|261729	-0.270014	-0.265261	3.68096e-25
PTPN13|5783	-0.389445	-0.402819	0
LAMA2|3908	-0.283062	-0.297898	0
TNFSF10|8743	-0.0280077	-0.0491586	1
EGLN3|112399	-0.0808869	-0.0949098	0.492929
PYGL|5836	-0.0520993	-0.0638357	1
PODN|127435	0	0.00216262	1
BAI2|576	0	0.00153598	1
PIGR|5284	0	-0.016021	1
ANLN|54443	-0.305205	-0.302345	0
CBX2|84733	-0.0628639	-0.0708042	0.126429
UGDH|7358	-0.217346	-0.219613	1.71708e-15
HERC6|55008	-0.0736528	-0.0849209	0.0558388
PPP2R2C|5522	0	0.00040101	1
RAB11FIP1|80223	-0.139873	-0.170131	1.68174e-05
CD109|135228	-0.263624	-0.274008	2.15069e-24
MMP2|4313	0.154133	0.1742	6.72262e-40
SLC4A7|9497	-0.399175	-0.36108	0
UBE2C|11065	0.0338257	0.0585066	0.857138
MS4A7|58475	-0.238714	-0.257252	1.21913e-22
HMGCS2|3158	0	0.0068894	1
SUSD4|55061	-0.0355589	-0.0606202	1
C3orf57|165679	-0.0278722	-0.0458136	1
SDC1|6382	0.29697	0.311545	1.16728e-42
SLC2A10|81031	-0.217762	-0.240691	2.37349e-21
ACTG2|72	0.0283945	0.0607187	1
FGFR2|2263	-0.179201	-0.212029	8.9696e-08
GALNT7|51809	-0.325181	-0.337043	0
PDCD4|27250	0.0191127	0.0388146	1
ITGB4|3691	0.0475315	0.0875608	1
PRSS23|11098	0	-0.000565297	1
SERPINE1|5054	-0.0416586	-0.0562505	1
SEMA3B|7869	0.176081	0.196193	1.45508e-16
XAF1|54739	0	-0.00370109	1
H2AFJ|55766	0.437042	0.446912	0
ABCA12|26154	-0.0955297	-0.0994805	0.014844
INPP4B|8821	-0.275027	-0.289907	0
CD24|100133941	-0.0421901	-0.0756486	1
FKBP5|2289	-0.224508	-0.244609	1.10715e-12
SYBU|55638	-0.102949	-0.130347	3.09238e-05
TPM2|7169	0.451281	0.433265	0
ZFP36|7538	0.0712558	0.102566	0.0129582
TAOK1|57551	-0.723753	-0.658309	0
AREG|374	-0.00630033	-0.0291368	1
LMX1B|4010	-0.0412234	-0.0830777	1
ALCAM|214	-0.197133	-0.23171	5.92916e-13
VAV3|10451	-0.116287	-0.162526	8.07808e-06
BNIPL|149428	0.0243566	0.0529842	1
MAST4|375449	-0.390052	-0.372281	0
ACSL1|2180	-0.242407	-0.236195	1.07949e-15
MXRA8|54587	0.28607	0.293506	0
PFKP|5214	0	0.029039	1
CAMK2N1|55450	-0.0493902	-0.0726567	1
RAI2|10742	-0.0872269	-0.0929298	0.000630292
CXCL12|6387	-0.0723209	-0.0919451	0.000217622
ANO1|55107	-0.0390923	-0.0639302	1
ANKRD30A|91074	-0.153572	-0.202689	6.19745e-11
ANTXR1|84168	-0.0753657	-0.098341	4.85588e-10
DGAT2|84649	-0.0749515	-0.0972987	0.537682
SYT1|6857	-0.0636267	-0.0720089	1
LOX|4015	-0.233191	-0.231792	0
PRKAR2B|5577	-0.315361	-0.318936	3.35237e-26
NFATC4|4776	0.117123	0.13393	9.06759e-06
C9orf150|286343	-0.0402483	-0.0571227	1
ITGBL1|9358	-0.107624	-0.131852	5.64562e-11
SQLE|6713	-0.106858	-0.109538	0.000224527
LUM|4060	0	0.026867	1
HIST1H2BK|85236	0.0577985	0.0839447	1
MT1E|4493	0.074024	0.0958474	0.433703
KCNK1|3775	-0.0735021	-0.0964077	1
C10orf10|11067	0.039427	0.0700201	0.710511
LDLRAD3|143458	-0.365633	-0.356503	3.08286e-44
SORBS1|10580	-0.374017	-0.33382	0
COL3A1|1281	0.0420376	0.0655526	7.86903e-05
SORD|6652	-0.16162	-0.173757	4.36917e-10
SLC9A3R1|9368	0.220499	0.225711	1.00213e-22
CDH11|1009	-0.150427	-0.173952	0
C1QB|713	0.0356485	0.0585521	0.735893
COBL|23242	-0.227892	-0.256332	3.44236e-17
CEACAM1|634	-0.24832	-0.250813	8.32987e-21
SGK3|23678	-0.273303	-0.280716	5.68489e-32
PHYHD1|254295	0.0195171	0.0483788	1
STAT1|6772	-0.0740359	-0.0926373	2.72474e-06
MGLL|11343	-0.103723	-0.112105	0.0101682
CKMT1B|1159	-0.046224	-0.0759676	1
BCAM|4059	0.288101	0.315576	7.42855e-40
SMARCA1|6594	-0.265225	-0.259402	2.52906e-17
MMP1|4312	0	-0.0202051	1
RARRES1|5918	-0.130236	-0.156916	1.46145e-10
PLEKHB1|58473	0	-0.0133391	1
GBP3|2635	-0.103317	-0.113967	0.0696979
LIMCH1|22998	-0.338891	-0.337445	8.5213e-42
METRN|79006	0.308749	0.310589	3.11643e-36
PLA2G16|11145	0.127846	0.155636	7.36576e-06
AQP1|358	-0.00722299	-0.0270138	1
ADAMTS1|9510	-0.160191	-0.164211	7.11196e-11
HIST1H2BD|3017	0	-0.00715359	1
TPD52L1|7164	0	-0.026408	1
ASPM|259266	-0.351954	-0.333662	0
SPARCL1|8404	-0.0352041	-0.0543946	0.672863
DIO2|1734	-0.216449	-0.223632	3.23938e-22
PDGFRA|5156	-0.224769	-0.255584	0
C16orf45|89927	-0.0247626	-0.0425101	1
TAP1|6890	0.0896867	0.11132	1.04986e-10
IL32|9235	0.146445	0.169755	4.43262e-14
IFI44|10561	-0.00064059	-0.0204348	1
ITPR2|3709	-0.387133	-0.366158	4.47148e-39
CMYA5|202333	-0.215992	-0.217374	8.23004e-23
SLC34A2|10568	-0.00935396	-0.0325537	1
DPT|1805	-0.0259235	-0.0536334	1
FGFR3|2261	0.00423503	0.0313945	1
CYP1B1|1545	-0.212583	-0.253941	1.28449e-13
C1orf106|55765	-0.0140231	-0.0315723	1
SHROOM1|134549	0	-0.0078764	1
FCGR3A|2214	-0.089585	-0.107016	5.07448e-06
ITGB2|3689	0	0.00866966	1
LRRN1|57633	-0.211499	-0.202545	2.14197e-12
RNASE4|6038	-0.0771212	-0.0836334	0.0472316
CACNA1H|8912	0	0.0181055	1
SCNN1A|6337	0.00788768	0.0463525	1
COL1A2|1278	0.120731	0.133871	5.10077e-31
PLIN1|5346	-0.0563989	-0.0644547	1
APOC1|341	0.0581615	0.0763988	0.849996
DNALI1|7802	0	0.00687695	1
FBP1|2203	0	0.012099	1
KDM4B|23030	0.0542234	0.0644236	0.430804
STMN3|50861	0.0281581	0.059666	1
EGR3|1960	-0.109996	-0.111675	0.000160005
FN1|2335	0	-0.0180449	1
MSR1|4481	-0.292948	-0.256419	0
HLA-DPB1|3115	0.0984322	0.112812	9.80683e-10
CTSK|1513	0.0607774	0.0916216	2.01849e-08
KRT80|144501	0	-0.0178911	1
INHBB|3625	-0.0474392	-0.0592664	1
NDRG1|10397	0	0.00817704	1
FAP|2191	-0.0834577	-0.0994986	8.98025e-19
CDC20|991	0	0.0179292	1
HCP5|10866	-0.0925424	-0.100642	2.76556e-06
CGNL1|84952	-0.309202	-0.303136	4.68559e-33
MIF|4282	0.579267	0.502371	0
DSC2|1824	-0.25861	-0.321585	2.78159e-34
KIAA1370|56204	-0.317011	-0.299129	0
BACE2|25825	-0.0612405	-0.0755487	1
GATA3|2625	0.0739834	0.131533	0.00241166
EMILIN1|11117	0.248813	0.255744	1.4013e-45
ATF3|467	-0.0414312	-0.0589402	1
GLI3|2737	-0.209588	-0.222953	5.2475e-23
SLC19A2|10560	-0.199702	-0.19518	2.1314e-19
NBL1|4681	0.272837	0.272698	8.89612e-27
RALGPS2|55103	-0.281336	-0.319879	2.66247e-44
SYT7|9066	-0.0534285	-0.0780113	1
EMB|133418	-0.304297	-0.294259	3.13227e-29
HTRA1|5654	0.190103	0.196234	0
C4orf32|132720	-0.258508	-0.240702	3.76501e-34
TANC2|26115	-0.30569	-0.296242	9.51179e-40
COL16A1|1307	0.240749	0.242274	1.39795e-35
OLFM1|10439	-0.0553947	-0.0620188	1
ATP7B|540	-0.260558	-0.231392	1.69079e-30
CKB|1152	0.0752002	0.106766	0.657562
GATM|2628	-0.260059	-0.229133	2.9068e-18
CECR1|51816	-0.240265	-0.233379	2.42657e-32
ELOVL5|60481	-0.139332	-0.150381	1.10698e-08
ABCC5|10057	-0.0774459	-0.0776315	1
MAPK8IP2|23542	0	-0.011296	1
FADS1|3992	-0.188643	-0.17973	1.19069e-11
ACTA2|59	0.245208	0.240084	4.73075e-32
SPAG5|10615	-0.128839	-0.13121	1.25689e-13
AEBP1|165	0.276153	0.279442	0
COLEC12|81035	-0.248085	-0.240108	4.99093e-21
CHRD|8646	0.0637714	0.0836116	0.00811522
FPR3|2359	-0.293434	-0.259987	0
TNNT1|7138	0.221163	0.243067	1.78501e-14
MEGF9|1955	-0.38247	-0.342548	0
CREB3L4|148327	0.0745968	0.0857485	0.00673558
DST|667	-0.35946	-0.318803	0
FAM46C|54855	-0.312473	-0.315569	5.7894e-37
TAGLN|6876	0.372776	0.36447	0
MAN1A1|4121	-0.51453	-0.544279	0
CPE|1363	-0.0427965	-0.0665183	1
DKK3|27122	0	-0.0220676	1
MLPH|79083	0.0732927	0.151939	7.55138e-07
QDPR|5860	0	-0.0159132	1
C1QA|712	0.152382	0.157131	2.15517e-22
HIST2H4A|8370	-0.018285	-0.0408619	1
IL20RA|53832	-0.0955356	-0.0951296	0.0869564
SULF2|55959	0.133422	0.146547	6.10062e-06
ABCA3|21	0	-0.00719757	1
FGL2|10875	-0.363462	-0.326411	0
MAP3K1|4214	-0.360555	-0.309609	0
TMEM132A|54972	0.178727	0.188527	3.12361e-13
IFIT2|3433	-0.105001	-0.107584	7.06524e-06
SERPINF1|5176	0.125506	0.138583	6.09842e-26
PPP1R3C|5507	-0.0944804	-0.102382	0.0119565
SAMD9L|219285	-0.273375	-0.26036	0
LYPD3|27076	0	0.0301172	1
CXCL13|10563	-0.0579667	-0.0867244	0.112506
CACNA1D|776	-0.250876	-0.229929	3.40418e-29
KPNA2|3838	0	-0.02864	1
MAOA|4128	-0.168129	-0.158987	3.77599e-09
INPP5J|27124	-0.0451659	-0.0724357	0.925401
C1orf21|81563	0	0.00493996	1
ALDH2|217	0.0170005	0.0490889	1
ITGA6|3655	-0.305998	-0.29206	6.71262e-32
SUSD2|56241	-0.0024449	-0.0226785	1
SDC2|6383	0	0.00504682	1
HLA-F|3134	0.204517	0.209113	2.06523e-37
MATN3|4148	-0.0730991	-0.0870939	0.0115591
NCOA2|10499	-0.735274	-0.78139	0
COL1A1|1277	0.209474	0.211566	0
MET|4233	-0.287886	-0.261175	1.48278e-39
CDH1|999	-0.0496889	-0.0790401	1
SNHG5|387066	0.0417618	0.0562078	1
LCP1|3936	-0.210033	-0.206502	2.25578e-19
NFIX|4784	-0.0159206	-0.0468218	1
GGH|8836	-0.176337	-0.170737	2.24325e-12
GBP5|115362	-0.186905	-0.182947	0
SEMA5A|9037	-0.390618	-0.352516	0
LINGO1|84894	0.00659935	0.0362177	1
MRPS30|10884	-0.0475572	-0.07697	1
CHPT1|56994	-0.10493	-0.116594	0.00247365
CTSS|1520	-0.176975	-0.175374	9.38598e-34
ZBTB7C|201501	-0.0692725	-0.0809103	1
TMEM176B|28959	0.00859034	0.0429139	1
ANGPTL2|23452	-0.0356703	-0.0503216	0.229835
SIAH2|6478	0.016813	0.0450067	1
SLFN5|162394	-0.53065	-0.465639	0
MAP1B|4131	-0.371069	-0.336801	0
KRT6B|3854	0.0601282	0.0935019	0.0246888
TRIM2|23321	-0.40846	-0.382097	0
PTK7|5754	0.0820408	0.104304	0.000116412
MYLK|4638	-0.174846	-0.184819	2.76479e-16
ATAD2|29028	-0.333885	-0.303432	0
CDON|50937	-0.311018	-0.263529	1.71284e-40
FBLN1|2192	0.177855	0.187758	5.59776e-16
ANXA3|306	-0.132032	-0.139616	2.73737e-07
OSMR|9180	-0.449529	-0.412811	0
PODXL2|50512	0	0.00591885	1
NDRG2|57447	0	-0.00501212	1
PYCARD|29108	0.317887	0.305014	4.94939e-42
CMBL|134147	-0.0592661	-0.0935702	0.121097
HLA-DPA1|3113	0	-0.0138665	1
MT2A|4502	0.299317	0.287673	1.43477e-25
PEG3|5178	-0.259383	-0.2549	7.84493e-17
COL6A2|1292	0.402351	0.366565	0
LRRN2|10446	0	0.01743	1
TINAGL1|64129	0	-0.0204777	1
KRT19|3880	0.443056	0.466673	0
MCC|4163	-0.321722	-0.255474	4.43283e-40
KIF16B|55614	-0.329868	-0.282943	0
IL1R1|3554	-0.274387	-0.257096	5.10013e-27
CRISPLD2|83716	-0.103623	-0.116147	2.58419e-14
DDX60|55601	-0.259852	-0.259051	1.68697e-40
C9orf152|401546	-0.211991	-0.256839	7.11062e-29
COL6A3|1293	0	-0.000171605	1
SAMD9|54809	-0.307322	-0.288048	0
BHLHE41|79365	-0.215618	-0.20253	3.768e-18
S100A16|140576	0.345263	0.370286	1.70646e-32
SECTM1|6398	0.128981	0.146593	1.0312e-09
FZD6|8323	-0.321875	-0.311948	3.13189e-30
NR4A2|4929	-0.259666	-0.225692	3.63591e-23
PRC1|9055	-0.150249	-0.148053	2.47746e-16
SREBF1|6720	0.178903	0.16968	1.11543e-09
NRIP1|8204	-0.33923	-0.314527	4.02173e-43
ADAMTS2|9509	-0.217216	-0.202787	0
IFIH1|64135	-0.191105	-0.179009	2.45498e-30
PLOD2|5352	-0.176982	-0.179011	1.06836e-12
PFKFB3|5209	-0.0667749	-0.0711676	1
RASEF|158158	-0.596642	-0.55571	0
PTPRU|10076	0	0.00840563	1
CYP27A1|1593	0	0.017185	1
DHCR7|1717	0.00899225	0.0364791	1
MRC2|9902	0.24961	0.242272	0
TC2N|123036	-0.301131	-0.292141	1.40527e-35
H2AFY2|55506	-0.00342349	-0.0246169	1
ACOX2|8309	0	-0.0168129	1
CADM1|23705	-0.278745	-0.244227	2.26561e-24
AIM1|202	-0.283704	-0.290843	2.63473e-22
C1QC|714	0.0535325	0.0702051	0.00949632
HLA-DMB|3109	-0.177871	-0.170241	1.26315e-36
C6orf97|80129	-0.14064	-0.152729	1.05774e-20
EFCAB4A|283229	0.202217	0.208271	5.88089e-14
TGFB2|7042	-0.181891	-0.176579	8.05121e-14
TGFB3|7043	-0.0362395	-0.0572253	1
C2|717	-0.0312045	-0.0512437	1
SCRN1|9805	-0.279045	-0.259699	1.1008e-18
CRISPLD1|83690	-0.136392	-0.145374	1.11489e-06
FHL1|2273	-0.163994	-0.157461	1.29565e-14
RABEP1|9135	-0.17184	-0.16435	1.97788e-24
ATP6V1B1|525	0.130874	0.140579	9.33715e-06
KAL1|3730	-0.38685	-0.337681	0
COL5A3|50509	0.0682524	0.091193	0.000275391
PDZK1IP1|10158	0.0426091	0.0778908	1
SPOCK2|9806	-0.124668	-0.132187	1.80641e-16
MCM4|4173	-0.276457	-0.236589	1.97443e-42
CYP4B1|1580	0	0.00921491	1
CPXM2|119587	-0.147204	-0.135174	1.47305e-08
SIK1|150094	-0.0152897	-0.0335585	1
JUN|3725	0.25315	0.228901	4.17257e-21
HMGB3|3149	-0.0299214	-0.0522563	1
ACSS1|84532	-0.0697838	-0.0809846	1
COL6A1|1291	0.345999	0.31845	0
C19orf33|64073	0.224148	0.221288	8.16224e-17
MCCC2|64087	-0.0488256	-0.0700502	0.581915
MACC1|346389	-0.198829	-0.184304	6.23827e-13
TGFBI|7045	0.102044	0.118194	5.62013e-07
JUNB|3726	0.341018	0.309295	2.43826e-43
TFRC|7037	-0.285628	-0.253349	1.85845e-29
CRIP2|1397	0.439857	0.400218	0
KIAA1199|57214	-0.176987	-0.163039	1.44493e-20
HLA-H|3136	0.210734	0.209606	8.09734e-27
PRRX1|5396	-0.0634975	-0.0851526	1.95957e-07
PLK1|5347	-0.0370502	-0.0564346	0.253671
CYB5A|1528	0.00686668	0.0324674	1
IGF1|3479	-0.286427	-0.24877	0
IL17RD|54756	-0.332974	-0.279183	0
PLK2|10769	-0.0559895	-0.0648664	1
CLDN1|9076	-0.109219	-0.11607	0.000467065
ENPP2|5168	-0.300408	-0.256361	0
LRIG1|26018	-0.110354	-0.120753	1.38114e-09
LIFR|3977	-0.480435	-0.410686	0
LASS4|79603	0.0394995	0.0550448	1
HPN|3249	0.0625365	0.107024	1
NBPF10|100132406	-0.660623	-0.600164	0
ARHGEF6|9459	-0.391281	-0.334161	0
MTSS1|9788	-0.268129	-0.24565	2.33699e-18
SGK223|157285	-0.0660641	-0.0717156	0.775398
MSRB3|253827	-0.233196	-0.202644	0
PPM1H|57460	-0.22493	-0.211151	6.34925e-13
ZBTB10|65986	-0.535866	-0.454032	0
FAM111B|374393	-0.341761	-0.288011	0
GGT1|2678	0	0.0115284	1
RNASE1|6035	0.135674	0.147599	8.63097e-07
RND3|390	-0.230915	-0.204449	1.03238e-17
SLC16A1|6566	-0.2431	-0.224875	3.0497e-23
IL2RG|3561	-0.103492	-0.108276	2.00602e-18
MPP7|143098	-0.317472	-0.293777	8.55463e-38
HIF1A|3091	-0.386338	-0.33027	0
MGST1|4257	0.00103891	0.0359505	1
EPHB3|2049	0.0145778	0.038934	1
SEPP1|6414	-0.156888	-0.17544	7.18225e-09
DUSP6|1848	-0.225526	-0.197104	7.70464e-17
MPEG1|219972	-0.357362	-0.310904	0
TOX3|27324	-0.208243	-0.258245	6.3811e-18
TGM2|7052	-0.0738228	-0.0853917	0.294997
CST1|1469	0	0.00871696	1
SETBP1|26040	-0.47689	-0.376527	0
SLIT3|6586	-0.184865	-0.172419	3.69129e-25
CISH|1154	0.00305863	0.0406298	1
TACC1|6867	-0.34934	-0.318762	0
VWA2|340706	-0.21227	-0.194251	4.61885e-17
MDFI|4188	0.117104	0.126472	1.98143e-05
GAS7|8522	-0.237679	-0.217521	0
ACP5|54	0.0820536	0.0982088	0.0237962
GPT2|84706	-0.0701146	-0.0843619	0.122858
TRPS1|7227	-0.157316	-0.169702	7.81826e-12
LMO4|8543	-0.130635	-0.145601	8.21875e-07
ADAM9|8754	-0.328265	-0.304458	1.89212e-30
S1PR3|1903	-0.260638	-0.229311	6.77405e-21
EDARADD|128178	-0.182204	-0.154212	2.31896e-09
CGN|57530	-0.0332674	-0.0589179	1
SLC16A3|9123	0.217766	0.204498	1.91749e-20
GUCY1A3|2982	-0.423731	-0.383448	0
TYMP|1890	0.389843	0.377311	0
SLC16A6|9120	-0.250456	-0.217117	9.39136e-38
AGL|178	-0.375081	-0.364566	3.32335e-38
C14orf132|56967	-0.223133	-0.209412	7.72961e-18
FUT8|2530	-0.188299	-0.168466	3.2628e-17
HLA-DRA|3122	0	0.00380191	1
IQGAP3|128239	-0.115232	-0.120924	2.30552e-07
NFASC|23114	-0.219429	-0.20003	9.08447e-14
C18orf1|753	-0.291736	-0.262365	5.23695e-33
NOSTRIN|115677	-0.112474	-0.116604	1.24685e-12
FXYD3|5349	0.246341	0.276686	9.38034e-18
PFN2|5217	-0.0684548	-0.0844942	1
MAGED2|10916	0.20199	0.185636	2.66961e-21
DBNDD2|55861	0.0495453	0.0711353	0.352001
SCCPDH|51097	0.0289921	0.0641107	1
KIF4A|24137	-0.187963	-0.173552	2.60309e-26
AKAP12|9590	-0.342795	-0.296067	0
PXDN|7837	-0.0285729	-0.0477007	1
TSKU|25987	0	0.0146073	1
VCAM1|7412	-0.31055	-0.289133	0
LOXL2|4017	0.0134004	0.044554	1
ZNF587|84914	-0.360275	-0.310322	0
ARHGAP29|9411	-0.366574	-0.321385	9.05026e-38
NID2|22795	-0.218006	-0.191091	0
SRGN|5552	-0.174826	-0.156378	6.31599e-31
WNT5A|7474	-0.179264	-0.161918	3.6682e-14
C15orf48|84419	0	-0.0179043	1
ANXA1|301	0	-0.0033102	1
C4orf34|201895	-0.368821	-0.323787	0
PLEKHA4|57664	0.155049	0.149105	1.41485e-13
TMTC1|83857	-0.341894	-0.290319	1.75566e-37
SEPT3|55964	-0.191682	-0.162845	5.95178e-20
ACACB|32	-0.243978	-0.207918	1.066e-25
CD44|960	-0.103144	-0.115093	0.00321491
TNXB|7148	-0.0907394	-0.090646	5.60686e-06
SEL1L3|23231	-0.351347	-0.315487	0
SERPINE2|5270	-0.135641	-0.141821	1.35858e-08
TIMP3|7078	0	0.00717365	1
C1S|716	0.0379369	0.0664323	0.125012
FBLN5|10516	-0.0818896	-0.089986	0.00137221
CDK1|983	-0.14234	-0.145077	1.27581e-12
SERHL2|253190	-0.0567585	-0.0697728	1
TCF7L1|83439	-0.0313257	-0.0483985	1
CST3|1471	0.407604	0.357217	0
DARC|2532	-0.000713643	-0.0273105	1
LY75|4065	-0.437742	-0.377989	0
LTBP2|4053	-0.0222463	-0.0453446	1
IFITM2|10581	0.329129	0.29077	2.87574e-41
CAPN13|92291	-0.118117	-0.174374	1.4499e-07
GALNT10|55568	-0.263655	-0.244965	0
SGCE|8910	-0.133506	-0.126965	1.04175e-06
IRS2|8660	-0.245642	-0.217186	6.11663e-20
NUSAP1|51203	-0.205288	-0.190301	5.39177e-27
TMEM119|338773	-0.0338633	-0.0550869	0.0907999
ABHD2|11057	-0.265992	-0.255289	2.80769e-24
TK1|7083	0.150556	0.149913	5.22766e-10
CPXM1|56265	0.00486498	0.0388517	1
NPTXR|23467	-0.14108	-0.131095	0.00100477
NEDD9|4739	-0.231104	-0.204361	4.32289e-18
CYBA|1535	0.328303	0.290566	1.59468e-42
FSIP1|161835	-0.0143354	-0.0380107	1
C1QTNF3|114899	-0.0335422	-0.0553159	1
CAP2|10486	-0.239294	-0.202515	1.55286e-19
TMC4|147798	0.175159	0.191878	1.15234e-14
BUB1|699	-0.27629	-0.237092	0
RCAN1|1827	-0.0785632	-0.0903961	0.0138526
SLCO2B1|11309	-0.313943	-0.264303	0
TRIL|9865	-0.204378	-0.184234	3.46235e-13
GRPR|2925	-0.0421939	-0.0511	0.293321
GPR98|84059	-0.214667	-0.210037	1.52999e-13
CFD|1675	0.163177	0.162526	8.26111e-12
TNFRSF21|27242	-0.197286	-0.179093	3.28412e-17
MYO10|4651	-0.291077	-0.272821	2.80759e-36
NUCB2|4925	-0.0169657	-0.0457759	1
IFITM3|10410	0.561262	0.47604	0
SYTL4|94121	-0.110791	-0.107713	3.33998e-08
HOXB3|3213	-0.0173857	-0.0332583	1
STMN1|3925	0.0801372	0.0890363	0.00276393
CD53|963	-0.226156	-0.199706	0
HLA-DQA2|3118	-0.145406	-0.135565	1.03239e-08
MFGE8|4240	0.108345	0.133445	8.25947e-10
MYL9|10398	0.423784	0.370495	0
GP2|2813	0	-0.00507677	1
ZSCAN18|65982	0	0.022136	1
GPR126|57211	-0.336813	-0.253792	0
WISP2|8839	0.0530282	0.0708996	0.363193
SELENBP1|8991	0.183587	0.181053	1.09894e-13
GCNT1|2650	-0.380521	-0.333154	3.74651e-41
CSF1R|1436	-0.13829	-0.132783	4.9535e-14
HLA-A|3105	0.387894	0.32599	0
SKIL|6498	-0.579744	-0.469533	0
KIAA1324|57535	-0.0975304	-0.152314	7.89799e-05
LGR4|55366	-0.420837	-0.369665	0
EDNRA|1909	-0.24582	-0.200287	2.8026e-44
NEBL|10529	-0.154276	-0.149773	1.49799e-07
SVEP1|79987	-0.287056	-0.247788	0
C1orf64|149563	0.0233878	0.0451086	1
CBS|875	0	-0.0119071	1
CTHRC1|115908	0.000547543	0.0341219	1
SCARA3|51435	-0.074637	-0.0842905	0.900552
PMP22|5376	0.0661326	0.0894524	0.00445502
UCP2|7351	0.0506395	0.0680566	1
MAN2A1|4124	-0.631056	-0.548807	0
IFI30|10437	0.237022	0.205914	0
ADD3|120	-0.431053	-0.361166	0
LMNB1|4001	-0.162299	-0.151253	8.31781e-16
C5orf30|90355	-0.215065	-0.181566	7.76483e-24
CD4|920	-0.14468	-0.139724	2.92545e-29
EIF4EBP1|1978	0.175263	0.165329	1.65622e-10
HIPK3|10114	-0.740206	-0.761452	0
ICAM1|3383	0	-0.0138305	1
CDK6|1021	-0.353574	-0.309487	0
GOLGA8A|23015	-0.106791	-0.112356	0.00371463
EFHD1|80303	0.043659	0.0745649	1
GOLM1|51280	0	-0.0179727	1
PTPRK|5796	-0.293004	-0.273557	1.00325e-26
PIK3R1|5295	-0.311271	-0.251116	6.41554e-31
NGFRAP1|27018	0.12823	0.136377	0.00119166
ZKSCAN1|7586	-0.710966	-0.602909	0
SASH1|23328	-0.418061	-0.357258	0
AURKA|6790	-0.117044	-0.111911	8.04677e-17
TUSC3|7991	-0.188442	-0.178097	9.11247e-10
CRIM1|51232	-0.341653	-0.297197	4.57384e-42
MBOAT1|154141	-0.143537	-0.142654	1.22969e-08
CACNA2D2|9254	-0.0879685	-0.0992213	2.17157e-09
ZNF117|51351	-0.345406	-0.289545	5.48998e-33
LGALS3BP|3959	0.347765	0.299102	4.2514e-41
SLC24A3|57419	-0.0572693	-0.0684952	1
ASPH|444	-0.235966	-0.22334	4.49265e-16
SELM|140606	0.378922	0.336644	1.4013e-45
TP53INP1|94241	-0.262131	-0.233748	4.6902e-35
MFAP2|4237	0.188144	0.193467	2.27042e-23
CADPS2|93664	-0.351449	-0.321956	2.37303e-40
TMEM63C|57156	-0.0968478	-0.123826	0.000563792
HN1|51155	0.236315	0.207508	1.55353e-26
TSPAN13|27075	-0.0182451	-0.0484686	1
TUBA4A|7277	0.0186533	0.046228	1
SPON2|10417	0.182198	0.179935	2.18353e-18
DTNA|1837	-0.195413	-0.165588	4.06593e-10
ASAH1|427	-0.136115	-0.130935	3.92071e-07
APOL6|80830	-0.219985	-0.199975	3.27628e-33
REEP1|65055	-0.189746	-0.180036	2.98912e-17
MGAT4A|11320	-0.398902	-0.364618	0
LRP1|4035	0	0.0113561	1
RDH10|157506	-0.172243	-0.185191	1.21104e-11
CPEB2|132864	-0.350784	-0.299679	0
C5orf4|10826	-0.133217	-0.114692	5.39916e-06
FBXL7|23194	-0.16012	-0.153915	1.05453e-12
HLA-DOA|3111	-0.265265	-0.233483	0
SORL1|6653	-0.465234	-0.401763	0
AMOTL1|154810	-0.392406	-0.346112	0
CDC6|990	-0.162376	-0.154499	2.52546e-18
KIF2C|11004	-0.0822874	-0.0914134	5.00006e-07
TAP2|6891	0	-0.00256163	1
DNMBP|23268	-0.316575	-0.252751	5.68745e-41
NUPR1|26471	0.492374	0.4454	0
COL18A1|80781	0.432779	0.338554	0
GLCE|26035	-0.396555	-0.308468	0
HLA-B|3106	0.326293	0.269653	0
SIDT1|54847	-0.230256	-0.281905	3.20677e-39
RORC|6097	-0.0403416	-0.0669837	1
C7|730	-0.126026	-0.120365	2.48388e-11
TCEAL3|85012	0.127502	0.137073	1.38249e-08
FBXO32|114907	-0.0539068	-0.0660728	1
WWP1|11059	-0.188809	-0.192417	2.24438e-25
BARX2|8538	0	-0.0141377	1
DUSP5|1847	-0.0912527	-0.101756	0.00618296
RNF43|54894	-0.195522	-0.200093	1.51487e-13
GPR160|26996	-0.208851	-0.226102	7.65465e-29
F2R|2149	-0.292833	-0.246836	0
MBOAT2|129642	-0.296407	-0.24385	6.37183e-25
MYST4|23522	-0.408005	-0.371745	0
ISYNA1|51477	0.242045	0.211451	1.18316e-16
CTSC|1075	-0.105251	-0.113775	1.43171e-07
TRIM22|10346	-0.209319	-0.181557	3.82554e-43
NCOA7|135112	-0.379634	-0.326145	0
NETO2|81831	-0.269625	-0.209757	9.25018e-25
TMEM176A|55365	0	0.0122844	1
CASD1|64921	-0.373838	-0.316679	0
S100A10|6281	0.284958	0.274445	3.20281e-33
CLGN|1047	-0.184384	-0.180259	1.51016e-12
TMEM98|26022	-0.00847282	-0.0296289	1
ADAMTS12|81792	-0.412602	-0.304213	0
MAGI3|260425	-0.447562	-0.367429	0
SLC1A4|6509	-0.140807	-0.137761	2.88253e-06
S100A4|6275	0.17992	0.172664	2.7907e-16
RALGAPA2|57186	-0.659796	-0.544116	0
IGFBP4|3487	0.338131	0.295338	0
ELF5|2001	-0.0257243	-0.0533109	1
DPYSL3|1809	0	-0.015338	1
MTUS1|57509	-0.289515	-0.237975	3.84607e-30
ABI3BP|25890	-0.296191	-0.257563	0
WNT7B|7477	0	0.0277288	1
KIF11|3832	-0.311398	-0.258266	0
TGFBR2|7048	-0.344713	-0.286999	0
ZNF385A|25946	0.151957	0.150884	4.67534e-12
LGALS9|3965	0.111959	0.121194	1.82703e-18
CDC25B|994	0	-0.0264515	1
TMEM97|27346	-0.143512	-0.121943	9.5395e-10
PARP10|84875	0.419816	0.363276	0
CROT|54677	-0.217714	-0.182615	4.1492e-20
ARHGEF37|389337	-0.236167	-0.202425	3.32614e-17
GDAP1|54332	-0.199006	-0.182414	5.58065e-15
APOL1|8542	0.0583645	0.0771378	0.000131677
KIAA0040|9674	-0.0713258	-0.0840948	0.0135985
PRODH|5625	0.0296381	0.057629	1
KIF20A|10112	-0.152267	-0.144395	2.2454e-15
XBP1|7494	0	-0.0150527	1
TLE1|7088	-0.140802	-0.128245	2.83486e-07
MYH14|79784	0.139166	0.226602	0.000136274
PAQR4|124222	0.0865037	0.092951	0.0591342
PITX1|5307	0.14765	0.196111	1.56291e-06
MME|4311	-0.161549	-0.164668	6.54307e-13
ARHGAP32|9743	-0.407631	-0.331418	0
HLA-DMA|3108	0	-0.00739793	1
DSC3|1825	-0.0274167	-0.0444537	1
HIPK2|28996	-0.429204	-0.399628	0
UBE2E3|10477	-0.105679	-0.1016	9.33638e-08
TRAF5|7188	-0.164949	-0.126493	7.22666e-10
ELP2|55250	-0.0825832	-0.100094	0.00835431
ISOC1|51015	-0.234677	-0.220093	2.75406e-21
AOC3|8639	-0.20057	-0.179607	3.15641e-26

[truncated: 20 more sheets: rppa_Technical RNA, cn_Technical RNA, rnaseq_Technical RPPA, rppa_Technical RPPA, cn_Technical RPPA, rnaseq_Immune, rppa_Immune, cn_Immune, rnaseq_HER2, rppa_HER2, cn_HER2, rnaseq_Normal-like, rppa_Normal-like, cn_Normal-like, rnaseq_Basal, rppa_Basal, cn_Basal, rnaseq_8q Gained, rppa_8q Gained, cn_8q Gained]
