# Supplementary material for: Molecular characterization of breast and lung tumors by integration of multiple data types with functional sparse-factor analysis
Source: PLoS Comput Biol. 2018 Oct 31;14(10):e1006520. doi: 10.1371/journal.pcbi.1006520 (PMC6231682; doi:10.1371/journal.pcbi.1006520)
Supplement: S3 Table — For gene sets with false discovery rate (FDR) smaller than 0.25 and a leading edge proportion smaller than 0.5, normalized enrichment statistic (NES), rank at which the maximum enrichment is achieved (Maximum ES at), leading edge proportion and a link to the MSigDB are shown. A worksheet contains the results of GSEA on one factor using gene sets from the canonical pathways (cp) or chemical and genetic pertubations (cgp) gene set collections from MSigDB. (XLSX) [file pcbi.1006520.s003.xlsx]

## Sheet: Factor1_cp
Gene Set

## Sheet: Factor1_cgp
Gene Set

## Sheet: Factor10_cp
Gene Set

## Sheet: Factor10_cgp
Gene Set

## Sheet: Factor2_cp
Gene Set

## Sheet: Factor2_cgp
Gene Set

## Sheet: Factor3_cp
Gene Set

## Sheet: Factor3_cgp
Gene Set

## Sheet: Factor4_cp
Gene Set

## Sheet: Factor4_cgp
Gene Set

[truncated: 10 more sheets: Factor5_cp, Factor5_cgp, Factor6_cp, Factor6_cgp, Factor7_cp, Factor7_cgp, Factor8_cp, Factor8_cgp, Factor9_cp, Factor9_cgp]
