# Supplementary material for: Molecular characterization of breast and lung tumors by integration of multiple data types with functional sparse-factor analysis
Source: PLoS Comput Biol. 2018 Oct 31;14(10):e1006520. doi: 10.1371/journal.pcbi.1006520 (PMC6231682; doi:10.1371/journal.pcbi.1006520)
Supplement: S5 Table — All RUBIC events with their chromosomal locations for lung and breast cancer. (XLSX) [file pcbi.1006520.s005.xlsx]

## Sheet: Breast Cancer
Event	Chromosome	Start	End
Gain1	1	42019945	43446606
Gain2	1	60645437	63287296
Gain3	1	85980350	86002735
Gain4	1	150466767	150703005
Gain5	1	154875093	155326616
Gain6	1	160507540	162558705
Gain7	1	202181129	207178900
Gain8	1	234794274	235661347
Gain9	3	4327835	5055140
Gain10	3	8600971	8602939
Gain11	3	14802066	15419653
Gain12	3	176408205	179934679
Gain13	4	73311122	75088528
Gain14	5	914098	4985443
Gain15	5	9407090	15331131
Gain16	5	15332706	20136770
Gain17	5	176359576	180361240
Gain18	6	13305950	13573830
Gain19	6	41392564	44808366
Gain20	6	62234537	66939280
Gain21	6	107198296	107338912
Gain22	6	135252195	135882702
Gain23	6	151628417	152655330
Gain24	7	54939080	56403069
Gain25	7	156265575	158385232
Gain26	8	37492872	37716302
Gain27	8	38139740	38185323
Gain28	8	38291492	38440791
Gain29	8	40060224	40404898
Gain30	8	41366879	41994151
Gain31	8	42155830	42419796
Gain32	8	66556187	70207597
Gain33	8	70208317	70953927
Gain34	8	80939650	81907858
Gain35	8	92232882	93019427
Gain36	8	93579847	95556459
Gain37	8	95579786	96423252
Gain38	8	101085778	101988191
Gain39	8	113696757	115163562
Gain40	8	116390913	117301701
Gain41	8	128644955	128800301
Gain42	8	135166535	135899035
Gain43	9	33027216	36958016
Gain44	9	127661645	130764866
Gain45	10	3774235	6398978
Gain46	10	6398984	14008713
Gain47	10	61199167	64156331
Gain48	10	76081499	77222813
Gain49	10	80435869	81247193
Gain50	10	123087305	123498222
Gain51	11	31941035	35753511
Gain52	11	60848957	61430988
Gain53	11	66938753	67296858
Gain54	11	69434303	69502929
Gain55	11	72958698	73372685
Gain56	11	77339831	77745677
Gain57	12	889638	1866204
Gain58	12	11997620	12282887
Gain59	12	25258457	25370603
Gain60	12	25370775	28386131
Gain61	12	57987209	58836631
Gain62	12	69268578	70028053
Gain63	13	108136989	114992150
Gain64	14	20501350	24425142
Gain65	14	37917396	38223702
Gain66	14	49834995	50821428
Gain67	14	102528343	106000231
Gain68	15	90076477	91399283
Gain69	15	98907134	99605682
Gain70	16	9822546	11922719
Gain71	16	46961702	48573078
Gain72	17	20054714	20068571
Gain73	17	20901573	21162661
Gain74	17	27021371	27772090
Gain75	17	30606301	31330864
Gain76	17	34276962	34394519
Gain77	17	37790162	37876934
Gain78	17	37881273	37904211
Gain79	17	47326950	47380901
Gain80	17	47384416	47509486
Gain81	17	48149386	49319562
Gain82	17	55026145	55856309
Gain83	17	57918370	57976658
Gain84	17	61716019	62709980
Gain85	17	64834972	66419229
Gain86	17	70813670	71794511
Gain87	18	12752249	14071225
Gain88	18	23672362	26115576
Gain89	18	59950625	62313805
Gain90	19	15107929	15293799
Gain91	19	15294001	15432151
Gain92	19	29753667	30620042
Gain93	19	37893300	38974979
Gain94	19	54388376	58881729
Gain95	20	33511383	34694984
Gain96	20	35722021	40063508
Gain97	20	48719679	49171744
Gain98	20	52137200	52507904
Gain99	20	55142118	57229476
Gain100	21	15346448	18083156
Gain101	21	40190536	47681971
Loss102	1	13852927	18915469
Loss103	1	82009424	85979932
Loss104	2	240066417	242476987
Loss105	3	2212318	5499832
Loss106	4	21078220	21087141
Loss107	4	25008213	25014127
Loss108	4	25832190	25847432
Loss109	4	182078824	188763682
Loss110	5	177649986	177704592
Loss111	6	1011995	4253413
Loss112	6	108738540	109654487
Loss113	6	124234206	124236735
Loss114	6	168262732	168332348
Loss115	7	151702508	152867892
Loss116	8	3393650	3395838
Loss117	8	3655357	4085763
Loss118	8	11309114	11310012
Loss119	8	22384143	23557232
Loss120	9	9039222	9731933
Loss121	9	21887380	22140863
Loss122	10	89588471	89615137
Loss123	10	89642860	89657875
Loss124	10	89741502	89905537
Loss125	10	104738166	113036333
Loss126	10	130752745	135225103
Loss127	11	456012	4515062
Loss128	11	20864831	20869554
Loss129	11	57848691	59891088
Loss130	11	63314438	64595672
Loss131	11	110459060	117602387
Loss132	11	124947155	124956095
Loss133	11	133369444	134142634
Loss134	12	12512738	14684370
Loss135	13	19448395	23758237
Loss136	13	48838888	48888473
Loss137	13	48909201	48911390
Loss138	13	49048740	49106489
Loss139	14	20501350	29964449
Loss140	14	40197375	49421621
Loss141	16	80779076	80783808
Loss142	16	83973884	83989850
Loss143	16	88039150	88053123
Loss144	17	977859	1507291
Loss145	17	5958701	5963959
Loss146	17	7542659	7560742
Loss147	17	11921944	12075692
Loss148	17	12524267	12627325
Loss149	17	31331944	33806332
Loss150	17	40319768	43513760
Loss151	17	50198630	51763936
Loss152	17	80571060	80571933
Loss153	18	3978547	8479810
Loss154	18	48616656	48946093
Loss155	18	74278438	77109796
Loss156	19	283868	2093023
Loss157	19	46771375	48797817
Loss158	20	453461	866230
Loss159	21	15346448	15530303
Loss160	21	36215171	36268090
Loss161	22	17415822	18298527
Loss162	22	41755048	49336433

## Sheet: Lung Cancer
Event	Chromosome	Start	End
Gain1	1	39288861	40533567
Gain2	1	85514249	85540326
Gain3	1	149972350	153800953
Gain4	1	158545233	165556297
Gain5	1	209312056	210063961
Gain6	2	59666635	63536661
Gain7	2	96130766	98064932
Gain8	2	119292266	125319206
Gain9	2	176909454	177633287
Gain10	3	89917222	90315110
Gain11	3	169287725	174284810
Gain12	3	178251738	179158811
Gain13	3	181685894	182886695
Gain14	3	196770477	197812401
Gain15	4	53306685	54249536
Gain16	4	54254390	55830277
Gain17	5	913983	1287276
Gain18	5	1287904	1299214
Gain19	5	13846444	15314298
Gain20	5	15332903	17756092
Gain21	5	35292602	37137038
Gain22	6	22903102	22909104
Gain23	6	51948851	61524627
Gain24	7	54756657	55372627
Gain25	7	91847456	93583917
Gain26	7	114801779	118859486
Gain27	8	38313968	38396540
Gain28	8	38433974	38438024
Gain29	8	41698056	42634935
Gain30	8	67993278	69295362
Gain31	8	69296056	70041692
Gain32	8	78999646	82054357
Gain33	8	127291743	127838310
Gain34	9	33047049	36836761
Gain35	10	4892140	5998631
Gain36	10	30042152	36857697
Gain37	11	32441030	36868710
Gain38	11	69311327	70491272
Gain39	11	76819020	79078945
Gain40	11	101513881	103429439
Gain41	11	131534317	131536312
Gain42	12	1197489	2325379
Gain43	12	15949872	18235012
Gain44	12	24735028	27114021
Gain45	12	57700510	58297240
Gain46	12	68350937	70027650
Gain47	14	23216504	23926548
Gain48	14	33509366	34521938
Gain49	14	36203331	36800273
Gain50	14	38462461	38982134
Gain51	15	92027220	101344124
Gain52	17	27160113	27990702
Gain53	17	39648605	39854562
Gain54	17	59843862	59878393
Gain55	17	71195226	76337045
Gain56	18	326691	4166930
Gain57	18	22756775	23109276
Gain58	19	29580356	29974636
Gain59	19	32447023	36362590
Gain60	19	36362694	39952818
Gain61	19	53534886	53872572
Gain62	20	10839541	11362629
Gain63	20	22260405	23195875
Gain64	20	26217295	31947503
Gain65	20	53037986	54429091
Gain66	20	62847542	63588502
Gain67	21	13974127	19749424
Gain68	22	18131162	23474170
Gain69	X	141069122	141235370
Gain70	X	148252514	155960392
Loss71	1	24061881	24069479
Loss72	1	36401633	36408641
Loss73	1	45160503	45186569
Loss74	1	62991291	63002242
Loss75	1	111539228	111540461
Loss76	2	141184121	141263078
Loss77	3	2170634	4623037
Loss78	3	11411030	11689293
Loss79	3	28881852	28884364
Loss80	3	70984380	71529047
Loss81	3	76205577	76233019
Loss82	3	78160524	78775982
Loss83	4	5114564	5126432
Loss84	4	5744556	5747535
Loss85	4	38004562	38008672
Loss86	4	53200838	53220572
Loss87	4	81748408	81750784
Loss88	4	90901160	91280417
Loss89	4	151683684	151688121
Loss90	4	154346098	154354537
Loss91	4	184385856	184391530
Loss92	4	186576950	186726070
Loss93	5	60005392	60347253
Loss94	5	76328134	76334363
Loss95	5	104640774	104645292
Loss96	5	113160392	113170808
Loss97	5	116190711	116289560
Loss98	5	137012488	137016708
Loss99	5	165621489	165629343
Loss100	5	175685680	175706222
Loss101	5	178221487	178277026
Loss102	6	33571624	33575217
Loss103	6	72882874	72891263
Loss104	6	123913061	123915590
Loss105	6	130122382	130125577
Loss106	6	150755283	150759176
Loss107	6	166544335	166552952
Loss108	6	166816129	166821745
Loss109	7	151811171	151815091
Loss110	8	3937803	3970555
Loss111	8	4040309	4088316
Loss112	8	4123120	4259912
Loss113	8	14485625	14489852
Loss114	8	19471448	24330384
Loss115	9	9168215	9590390
Loss116	9	9662343	9666083
Loss117	9	9997889	12527414
Loss118	9	14004077	14631838
Loss119	9	15590324	15776701
Loss120	9	19727373	19744870
Loss121	9	21968713	21993965
Loss122	9	31481945	31612121
Loss123	9	128048307	128056358
Loss124	10	366509	924065
Loss125	10	1511146	1519016
Loss126	10	1545919	1554357
Loss127	10	4886104	4894209
Loss128	10	6166502	6184926
Loss129	10	12537605	12542210
Loss130	10	13787918	13792678
Loss131	10	23874457	23878030
Loss132	10	24243222	24245506
Loss133	10	48825950	49416122
Loss134	10	52030274	52032816
Loss135	10	52723778	52741171
Loss136	10	78361298	78368812
Loss137	10	82951704	82958025
Loss138	10	85487231	85494942
Loss139	10	87605100	87626685
Loss140	10	87626685	88433374
Loss141	10	115913643	115917623
Loss142	10	122818080	122820589
Loss143	10	123128309	123150352
Loss144	10	126173289	133411599
Loss145	11	456012	3657448
Loss146	11	90340171	90387203
Loss147	11	90501030	90507566
Loss148	11	96655751	96657377
Loss149	11	99694692	99718451
Loss150	11	116812778	116819862
Loss151	11	117791533	117799567
Loss152	11	123520889	123528117
Loss153	11	126534029	134272740
Loss154	12	93057245	93061068
Loss155	12	105065129	105069871
Loss156	12	124829959	124836017
Loss157	12	131082000	131094208
Loss158	13	19049573	19052394
Loss159	13	21333033	21337139
Loss160	13	63670363	63680723
Loss161	13	76280337	86081418
Loss162	13	93627509	93630791
Loss163	13	95434226	95442287
Loss164	13	110308596	110311081
Loss165	13	113616440	113630459
Loss166	14	20033191	26905434
Loss167	14	46342732	46480046
Loss168	14	67524205	67528940
Loss169	14	67618336	67623519
Loss170	14	72187261	72190961
Loss171	15	53638386	53643170
Loss172	15	56193783	56197859
Loss173	16	603333	4218934
Loss174	16	4827957	4833596
Loss175	16	5307571	5312478
Loss176	16	7544956	7548802
Loss177	16	50696954	58812947
Loss178	16	59708367	65430413
Loss179	16	73012261	73019680
Loss180	16	78534533	78896319
Loss181	16	82784280	82788713
Loss182	16	83136812	83145734
Loss183	16	83940461	83956389
Loss184	17	6054891	14236763
Loss185	18	50296656	50303166
Loss186	18	58168219	58174682
Loss187	18	59901725	59906462
Loss188	18	76566481	79349796
Loss189	19	283868	1916451
Loss190	19	7380747	7395973
Loss191	19	7481101	7492742
Loss192	19	19836130	22822264
Loss193	19	41714799	41731551
Loss194	19	43690629	43695259
Loss195	19	52997213	53002993
Loss196	19	56658834	58370362
Loss197	20	911795	918449
Loss198	20	5059124	5067403
Loss199	20	14264211	14268871
Loss200	20	24506718	24511493
Loss201	21	13974127	14662917
Loss202	21	19748857	24725661
Loss203	21	31059843	31061981
Loss204	21	40223799	46030942
Loss205	22	17380308	17420471
Loss206	22	47357741	47357825
Loss207	22	48445115	48454862
Loss208	X	3236359	4549828
Loss209	X	9698937	10952851
Loss210	X	28806937	28847457
Loss211	X	39303160	39310202
Loss212	X	48608678	48617526
Loss213	X	49933278	49940459
